# Supplementary material for: A circulating miRNA signature for early diagnosis of acute kidney injury following acute myocardial infarction
Source: J Transl Med. 2019 Apr 30;17:139. doi: 10.1186/s12967-019-1890-7 (PMC6492315; doi:10.1186/s12967-019-1890-7)
Supplement: Supplementary file 2 — Additional file 2: Tables S1, S2. Literature review of 119 research articles related to AKI, AMI and cardiovascular diseases. Supplementary references. Supplementary references of Additional file 1: Table S3. [file 12967_2019_1890_MOESM2_ESM.xlsx]

## Sheet: Table S1
Number	PubMed ID	Journal Name	Title		Year	MiRNA	Sample type	Speicies	Related disease or model	Expression
1	19018142	Cardiology	MicroRNA: novel regulators involved in the remodeling and reverse remodeling of the heart	Cardiology. 2009;113(2):81-8	2009	29a	T	mouse	cardiac hypertrophy	down
1	19018142	Cardiology	MicroRNA: novel regulators involved in the remodeling and reverse remodeling of the heart	Cardiology. 2009;113(2):81-8	2009	23a	T	mouse	cardiac hypertrophy	down
2	19380620	Circulation	MicroRNA-320 is involved in the regulation of cardiac ischemia/reperfusion injury by targeting heat-shock protein 20	Circulation. 2009 May 5;119(17):2357-66	2009	320a	T	Mouse	cardiac ischemia/reperfusion injury	down
3	19574461	Proc Natl Acad Sci	miR-23a functions downstream of NFATc3 to regulate cardiac hypertroph	Proc Natl Acad Sci U S A. 2009 Jul 21;106(29):12103-8	2009	23a	T, cardiomyocytes	Mouse, Rat	cardiac hypertrophy	up
4	19706597	J Biol Chem	MicroRNA expression signature and the role of microRNA-21 in the early phase of acute myocardial infarction	J Biol Chem. 2009 Oct 23;284(43):29514-25	2009	21	T	Rat	AMI	down
4	19706597	J Biol Chem	MicroRNA expression signature and the role of microRNA-21 in the early phase of acute myocardial infarction	J Biol Chem. 2009 Oct 23;284(43):29514-25	2009	145	T	Rat	AMI	down
4	19706597	J Biol Chem	MicroRNA expression signature and the role of microRNA-21 in the early phase of acute myocardial infarction	J Biol Chem. 2009 Oct 23;284(43):29514-25	2009	24	T	Rat	AMI	down
5	20230787	Biochem Biophys Res Commun	The peripheral blood mononuclear cell microRNA signature of coronary artery disease	Biochem Biophys Res Commun. 2010 Apr 9;394(3):792-7	2010	135a	Blood	Human	coronary artery disease	up
6	20360310	J Am Soc Nephrol	Targeted deletion of Dicer from proximal tubules protects against renal ischemia-reperfusion injury	J Am Soc Nephrol. 2010 May;21(5):756-61	2010	132	T	Mouse	AKI(IRI)	up(12-48 hr after IRI)
6	20360310	J Am Soc Nephrol	Targeted deletion of Dicer from proximal tubules protects against renal ischemia-reperfusion injury	J Am Soc Nephrol. 2010 May;21(5):756-61	2010	17-3p	T	Mouse	AKI(IRI)	up(12 hr after IRI)
6	20360310	J Am Soc Nephrol	Targeted deletion of Dicer from proximal tubules protects against renal ischemia-reperfusion injury	J Am Soc Nephrol. 2010 May;21(5):756-61	2010	362	T	Mouse	AKI(IRI)	up(12-48 hr after IRI)
6	20360310	J Am Soc Nephrol	Targeted deletion of Dicer from proximal tubules protects against renal ischemia-reperfusion injury	J Am Soc Nephrol. 2010 May;21(5):756-61	2010	685	T	Mouse	AKI(IRI)	up(12 hr after IRI)
6	20360310	J Am Soc Nephrol	Targeted deletion of Dicer from proximal tubules protects against renal ischemia-reperfusion injury	J Am Soc Nephrol. 2010 May;21(5):756-61	2010	687	T	Mouse	AKI(IRI)	up(12 hr after IRI)
6	20360310	J Am Soc Nephrol	Targeted deletion of Dicer from proximal tubules protects against renal ischemia-reperfusion injury	J Am Soc Nephrol. 2010 May;21(5):756-61	2010	207	T	Mouse	AKI(IRI)	up(12 hr after IRI)
6	20360310	J Am Soc Nephrol	Targeted deletion of Dicer from proximal tubules protects against renal ischemia-reperfusion injury	J Am Soc Nephrol. 2010 May;21(5):756-61	2010	489	T	Mouse	AKI(IRI)	up(12 hr after IRI)
6	20360310	J Am Soc Nephrol	Targeted deletion of Dicer from proximal tubules protects against renal ischemia-reperfusion injury	J Am Soc Nephrol. 2010 May;21(5):756-61	2010	7	T	Mouse	AKI(IRI)	up(48 hr after IRI)
6	20360310	J Am Soc Nephrol	Targeted deletion of Dicer from proximal tubules protects against renal ischemia-reperfusion injury	J Am Soc Nephrol. 2010 May;21(5):756-61	2010	486	T	Mouse	AKI(IRI)	up(48 hr after IRI)
6	20360310	J Am Soc Nephrol	Targeted deletion of Dicer from proximal tubules protects against renal ischemia-reperfusion injury	J Am Soc Nephrol. 2010 May;21(5):756-61	2010	467	T	Mouse	AKI(IRI)	up(48 hr after IRI)
6	20360310	J Am Soc Nephrol	Targeted deletion of Dicer from proximal tubules protects against renal ischemia-reperfusion injury	J Am Soc Nephrol. 2010 May;21(5):756-61	2010	495	T	Mouse	AKI(IRI)	up(48 hr after IRI)
6	20360310	J Am Soc Nephrol	Targeted deletion of Dicer from proximal tubules protects against renal ischemia-reperfusion injury	J Am Soc Nephrol. 2010 May;21(5):756-61	2010	668	T	Mouse	AKI(IRI)	up(48 hr after IRI)
6	20360310	J Am Soc Nephrol	Targeted deletion of Dicer from proximal tubules protects against renal ischemia-reperfusion injury	J Am Soc Nephrol. 2010 May;21(5):756-61	2010	694	T	Mouse	AKI(IRI)	up(48 hr after IRI)
6	20360310	J Am Soc Nephrol	Targeted deletion of Dicer from proximal tubules protects against renal ischemia-reperfusion injury	J Am Soc Nephrol. 2010 May;21(5):756-61	2010	18a	T	Mouse	AKI(IRI)	down(12 hr after IRI)
6	20360310	J Am Soc Nephrol	Targeted deletion of Dicer from proximal tubules protects against renal ischemia-reperfusion injury	J Am Soc Nephrol. 2010 May;21(5):756-61	2010	135b	T	Mouse	AKI(IRI)	down(12 hr after IRI)
6	20360310	J Am Soc Nephrol	Targeted deletion of Dicer from proximal tubules protects against renal ischemia-reperfusion injury	J Am Soc Nephrol. 2010 May;21(5):756-61	2010	296	T	Mouse	AKI(IRI)	down(12 hr after IRI)
6	20360310	J Am Soc Nephrol	Targeted deletion of Dicer from proximal tubules protects against renal ischemia-reperfusion injury	J Am Soc Nephrol. 2010 May;21(5):756-61	2010	127	T	Mouse	AKI(IRI)	down(12 hr after IRI)
6	20360310	J Am Soc Nephrol	Targeted deletion of Dicer from proximal tubules protects against renal ischemia-reperfusion injury	J Am Soc Nephrol. 2010 May;21(5):756-61	2010	322	T	Mouse	AKI(IRI)	down(12 hr after IRI)
6	20360310	J Am Soc Nephrol	Targeted deletion of Dicer from proximal tubules protects against renal ischemia-reperfusion injury	J Am Soc Nephrol. 2010 May;21(5):756-61	2010	379	T	Mouse	AKI(IRI)	down(12-48 hr after IRI)
6	20360310	J Am Soc Nephrol	Targeted deletion of Dicer from proximal tubules protects against renal ischemia-reperfusion injury	J Am Soc Nephrol. 2010 May;21(5):756-61	2010	487b	T	Mouse	AKI(IRI)	down(12 hr after IRI)
6	20360310	J Am Soc Nephrol	Targeted deletion of Dicer from proximal tubules protects against renal ischemia-reperfusion injury	J Am Soc Nephrol. 2010 May;21(5):756-61	2010	491	T	Mouse	AKI(IRI)	down(12 hr after IRI)
6	20360310	J Am Soc Nephrol	Targeted deletion of Dicer from proximal tubules protects against renal ischemia-reperfusion injury	J Am Soc Nephrol. 2010 May;21(5):756-61	2010	324-3p	T	Mouse	AKI(IRI)	down(48 hr after IRI)
6	20360310	J Am Soc Nephrol	Targeted deletion of Dicer from proximal tubules protects against renal ischemia-reperfusion injury	J Am Soc Nephrol. 2010 May;21(5):756-61	2010	455-3p	T	Mouse	AKI(IRI)	down(48 hr after IRI)
7	20484156	Physiol Genomics	MicroRNA signatures in peripheral blood mononuclear cells of chronic heart failure patients	Physiol Genomics. 2010 Aug;42(3):420-6	2010	107	Blood	Human	heart failure	down
8	20528768	Clin Sci (Lond)	Gene expression profiling in whole blood of patients with coronary artery disease	Clin Sci (Lond). 2010 Jul 9;119(8):335-43	2010	140	Blood	Human	coronary artery disease	up
9	20595655	Circ Res	Circulating microRNAs in patients with coronary artery disease	Circ Res. 2010 Sep 3;107(5):677-84	2010	145	Plasma	Human	coronary artery disease	down
10	20651252	Proc Natl Acad Sci U S A	Identification of a microRNA signature of renal ischemia reperfusion injury	Proc Natl Acad Sci U S A. 2010 Aug 10;107(32)	2010	21	T, in-vitro	Mouse, TEC	AKI(IRI)	up
10	20651252	Proc Natl Acad Sci U S A	Identification of a microRNA signature of renal ischemia reperfusion injury	Proc Natl Acad Sci U S A. 2010 Aug 10;107(32)	2010	20a	T, in-vitro	Mouse, TEC	AKI(IRI)	up
10	20651252	Proc Natl Acad Sci U S A	Identification of a microRNA signature of renal ischemia reperfusion injury	Proc Natl Acad Sci U S A. 2010 Aug 10;107(32)	2010	146a	T, in-vitro	Mouse, TEC	AKI(IRI)	up
10	20651252	Proc Natl Acad Sci U S A	Identification of a microRNA signature of renal ischemia reperfusion injury	Proc Natl Acad Sci U S A. 2010 Aug 10;107(32)	2010	199a-3p	T, in-vitro	Mouse, TEC	AKI(IRI)	up
10	20651252	Proc Natl Acad Sci U S A	Identification of a microRNA signature of renal ischemia reperfusion injury	Proc Natl Acad Sci U S A. 2010 Aug 10;107(32)	2010	214	T, in-vitro	Mouse, TEC	AKI(IRI)	up
10	20651252	Proc Natl Acad Sci U S A	Identification of a microRNA signature of renal ischemia reperfusion injury	Proc Natl Acad Sci U S A. 2010 Aug 10;107(32)	2010	192	T, in-vitro	Mouse, TEC	AKI(IRI)	down
10	20651252	Proc Natl Acad Sci U S A	Identification of a microRNA signature of renal ischemia reperfusion injury	Proc Natl Acad Sci U S A. 2010 Aug 10;107(32)	2010	187	T, in-vitro	Mouse, TEC	AKI(IRI)	down
10	20651252	Proc Natl Acad Sci U S A	Identification of a microRNA signature of renal ischemia reperfusion injury	Proc Natl Acad Sci U S A. 2010 Aug 10;107(32)	2010	805	T, in-vitro	Mouse, TEC	AKI(IRI)	down
10	20651252	Proc Natl Acad Sci U S A	Identification of a microRNA signature of renal ischemia reperfusion injury	Proc Natl Acad Sci U S A. 2010 Aug 10;107(32)	2010	194	T, in-vitro	Mouse, TEC	AKI(IRI)	down
11	20837890	Circulation	MicroRNA-494 targeting both proapoptotic and antiapoptotic proteins protects against ischemia/reperfusion-induced cardiac injury	Circulation. 2010 Sep 28;122(13):1308-18	2010	494	T	Mouse	cardiac ischemia/reperfusion injury	down
12	20886220	Basic Res Cardiol	MicroRNA signatures in total peripheral blood as novel biomarkers for acute myocardial infarction	Basic Res Cardiol. 2011 Jan;106(1):13-23	2011	145	Blood	Human	AMI	up
12	20886220	Basic Res Cardiol	MicroRNA signatures in total peripheral blood as novel biomarkers for acute myocardial infarction	Basic Res Cardiol. 2011 Jan;106(1):13-23	2011	30c	Blood	Human	AMI	up
13	21321078	J Exp Med	Role for miR-204 in human pulmonary arterial hypertension	J Exp Med. 2011 Mar 14;208(3):535-48	2011	204	T	Human	pulmonary arterial hypertension	down
14	21383058	J Exp Med	miR-24 inhibits apoptosis and represses Bim in mouse cardiomyocytes	J Exp Med. 2011 Mar 14;208(3):549-60	2011	24	T (ischemic border zone), primary cardiomyocytes	Mouse	AMI	down
15	21631941	J Biomed Sci	MiR-204 regulates cardiomyocyte autophagy induced by ischemia-reperfusion through LC3-II	J Biomed Sci. 2011 Jun 1;18:35	2011	204	T	Human	myocardial ischemia-reperfusion injury	down
16	21700819	Clin J Am Soc Nephrol	Circulating miR-210 predicts survival in critically ill patients with acute kidney injury	Clin J Am Soc Nephrol. 2011 Jul;6(7):1540-6	2011	617	B	Human	AKI	up
16	21700819	Clin J Am Soc Nephrol	Circulating miR-210 predicts survival in critically ill patients with acute kidney injury	Clin J Am Soc Nephrol. 2011 Jul;6(7):1540-6	2011	638	B	Human	AKI	up
16	21700819	Clin J Am Soc Nephrol	Circulating miR-210 predicts survival in critically ill patients with acute kidney injury	Clin J Am Soc Nephrol. 2011 Jul;6(7):1540-6	2011	210	B	Human	AKI	up
16	21700819	Clin J Am Soc Nephrol	Circulating miR-210 predicts survival in critically ill patients with acute kidney injury	Clin J Am Soc Nephrol. 2011 Jul;6(7):1540-6	2011	663b	B	Human	AKI	up
16	21700819	Clin J Am Soc Nephrol	Circulating miR-210 predicts survival in critically ill patients with acute kidney injury	Clin J Am Soc Nephrol. 2011 Jul;6(7):1540-6	2011	92b*	B	Human	AKI	up
16	21700819	Clin J Am Soc Nephrol	Circulating miR-210 predicts survival in critically ill patients with acute kidney injury	Clin J Am Soc Nephrol. 2011 Jul;6(7):1540-6	2011	let-7f	B	Human	AKI	down
16	21700819	Clin J Am Soc Nephrol	Circulating miR-210 predicts survival in critically ill patients with acute kidney injury	Clin J Am Soc Nephrol. 2011 Jul;6(7):1540-6	2011	1244	B	Human	AKI	down
16	21700819	Clin J Am Soc Nephrol	Circulating miR-210 predicts survival in critically ill patients with acute kidney injury	Clin J Am Soc Nephrol. 2011 Jul;6(7):1540-6	2011	620	B	Human	AKI	down
16	21700819	Clin J Am Soc Nephrol	Circulating miR-210 predicts survival in critically ill patients with acute kidney injury	Clin J Am Soc Nephrol. 2011 Jul;6(7):1540-6	2011	30d*	B	Human	AKI	down
16	21700819	Clin J Am Soc Nephrol	Circulating miR-210 predicts survival in critically ill patients with acute kidney injury	Clin J Am Soc Nephrol. 2011 Jul;6(7):1540-6	2011	320	B	Human	AKI	down
16	21700819	Clin J Am Soc Nephrol	Circulating miR-210 predicts survival in critically ill patients with acute kidney injury	Clin J Am Soc Nephrol. 2011 Jul;6(7):1540-6	2011	let-7b	B	Human	AKI	down
16	21700819	Clin J Am Soc Nephrol	Circulating miR-210 predicts survival in critically ill patients with acute kidney injury	Clin J Am Soc Nephrol. 2011 Jul;6(7):1540-6	2011	24	B	Human	AKI	down
16	21700819	Clin J Am Soc Nephrol	Circulating miR-210 predicts survival in critically ill patients with acute kidney injury	Clin J Am Soc Nephrol. 2011 Jul;6(7):1540-6	2011	16	B	Human	AKI	down
17	21788589	Circulation	MicroRNA-24 regulates vascularity after myocardial infarction	Circulation. 2011 Aug 9;124(6):720-30	2011	24	T, endothelial cells	Mouse, Zebrafish, Human	AMI	up
18	21890685	Am J Physiol Heart Circ Physiol	Dehydroepiandrosterone inhibits the Src/STAT3 constitutive activation in pulmonary arterial hypertension	Am J Physiol Heart Circ Physiol. 2011 Nov;301(5):H1798-809	2011	204	T	Human	pulmonary arterial hypertension	down
19	21900452	Am J Physiol Renal Physiol	Hypoxia modulates the undifferentiated phenotype of human renal inner medullary CD133+ progenitors through Oct4/miR-145 balance	Am J Physiol Renal Physiol. 2012 Jan 1;302(1)	2012	145	T, in-vitro	Mouse	AKI(hypoxia)	down
20	21956146	Circ Cardiovasc Genet	Relationship between the temporal profile of plasma microRNA and left ventricular remodeling in patients after myocardial infarction	Circ Cardiovasc Genet. 2011 Dec;4(6):614-9	2011	21	Plasma	Human	AMI	up
20	21956146	Circ Cardiovasc Genet	Relationship between the temporal profile of plasma microRNA and left ventricular remodeling in patients after myocardial infarction	Circ Cardiovasc Genet. 2011 Dec;4(6):614-9	2011	29a	Plasma	Human	AMI	up
21	22084234	J Biol Chem	Cardiac hypertrophy is positively regulated by MicroRNA miR-23a	J Biol Chem. 2012 Jan 2;287(1):589-99	2012	23a	T, cardiomyocytes	Mouse	cardiac hypertrophy	up
22	22093502	J Am Coll Cardiol	A micro-ribonucleic acid signature associated with recovery from assist device support in 2 groups of patients with severe heart failure	J Am Coll Cardiol. 2011 Nov 22;58(22):2270-8	2011	23a	T	Human	heart failure recovery	down
23	22120965	Eur J Heart Fail	Serum levels of microRNAs in patients with heart failure	Eur J Heart Fail. 2012 Feb;14(2):147-54	2012	320a	Serum	Human	heart failure	up
23	22120965	Eur J Heart Fail	Serum levels of microRNAs in patients with heart failure	Eur J Heart Fail. 2012 Feb;14(2):147-54	2012	92b	Serum	Human	heart failure	up
23	22123256	Kidney Blood Press Res	Upregulation of microRNA-210 regulates renal angiogenesis mediated by activation of VEGF signaling pathway under ischemia perfusion injury in vivo and in vitro	Kidney Blood Press Res. 2012;35(3):182-91	2012	210	T, in-vitro	Mouse	AKI(IRI)	up
23	22123256	Kidney Blood Press Res	Upregulation of microRNA-210 regulates renal angiogenesis mediated by activation of VEGF signaling pathway under ischemia perfusion injury in vivo and in vitro	Kidney Blood Press Res. 2012;35(3):182-91	2012	685	T, in-vitro	Mouse	AKI(IRI)	up
23	22123256	Kidney Blood Press Res	Upregulation of microRNA-210 regulates renal angiogenesis mediated by activation of VEGF signaling pathway under ischemia perfusion injury in vivo and in vitro	Kidney Blood Press Res. 2012;35(3):182-91	2012	876-5p	T, in-vitro	Mouse	AKI(IRI)	up
23	22123256	Kidney Blood Press Res	Upregulation of microRNA-210 regulates renal angiogenesis mediated by activation of VEGF signaling pathway under ischemia perfusion injury in vivo and in vitro	Kidney Blood Press Res. 2012;35(3):182-91	2012	141	T, in-vitro	Mouse	AKI(IRI)	up
23	22123256	Kidney Blood Press Res	Upregulation of microRNA-210 regulates renal angiogenesis mediated by activation of VEGF signaling pathway under ischemia perfusion injury in vivo and in vitro	Kidney Blood Press Res. 2012;35(3):182-91	2012	M1-3	T, in-vitro	Mouse	AKI(IRI)	up
23	22123256	Kidney Blood Press Res	Upregulation of microRNA-210 regulates renal angiogenesis mediated by activation of VEGF signaling pathway under ischemia perfusion injury in vivo and in vitro	Kidney Blood Press Res. 2012;35(3):182-91	2012	684	T, in-vitro	Mouse	AKI(IRI)	up
23	22123256	Kidney Blood Press Res	Upregulation of microRNA-210 regulates renal angiogenesis mediated by activation of VEGF signaling pathway under ischemia perfusion injury in vivo and in vitro	Kidney Blood Press Res. 2012;35(3):182-91	2012	218-1	T, in-vitro	Mouse	AKI(IRI)	up
23	22123256	Kidney Blood Press Res	Upregulation of microRNA-210 regulates renal angiogenesis mediated by activation of VEGF signaling pathway under ischemia perfusion injury in vivo and in vitro	Kidney Blood Press Res. 2012;35(3):182-91	2012	708	T, in-vitro	Mouse	AKI(IRI)	up
23	22123256	Kidney Blood Press Res	Upregulation of microRNA-210 regulates renal angiogenesis mediated by activation of VEGF signaling pathway under ischemia perfusion injury in vivo and in vitro	Kidney Blood Press Res. 2012;35(3):182-91	2012	302b	T, in-vitro	Mouse	AKI(IRI)	up
23	22123256	Kidney Blood Press Res	Upregulation of microRNA-210 regulates renal angiogenesis mediated by activation of VEGF signaling pathway under ischemia perfusion injury in vivo and in vitro	Kidney Blood Press Res. 2012;35(3):182-91	2012	302c	T, in-vitro	Mouse	AKI(IRI)	up
23	22123256	Kidney Blood Press Res	Upregulation of microRNA-210 regulates renal angiogenesis mediated by activation of VEGF signaling pathway under ischemia perfusion injury in vivo and in vitro	Kidney Blood Press Res. 2012;35(3):182-91	2012	466b-5p	T, in-vitro	Mouse	AKI(IRI)	up
23	22123256	Kidney Blood Press Res	Upregulation of microRNA-210 regulates renal angiogenesis mediated by activation of VEGF signaling pathway under ischemia perfusion injury in vivo and in vitro	Kidney Blood Press Res. 2012;35(3):182-91	2012	532-3p	T, in-vitro	Mouse	AKI(IRI)	up
23	22123256	Kidney Blood Press Res	Upregulation of microRNA-210 regulates renal angiogenesis mediated by activation of VEGF signaling pathway under ischemia perfusion injury in vivo and in vitro	Kidney Blood Press Res. 2012;35(3):182-91	2012	129-3p	T, in-vitro	Mouse	AKI(IRI)	up
23	22123256	Kidney Blood Press Res	Upregulation of microRNA-210 regulates renal angiogenesis mediated by activation of VEGF signaling pathway under ischemia perfusion injury in vivo and in vitro	Kidney Blood Press Res. 2012;35(3):182-91	2012	483	T, in-vitro	Mouse	AKI(IRI)	up
23	22123256	Kidney Blood Press Res	Upregulation of microRNA-210 regulates renal angiogenesis mediated by activation of VEGF signaling pathway under ischemia perfusion injury in vivo and in vitro	Kidney Blood Press Res. 2012;35(3):182-91	2012	24-2	T, in-vitro	Mouse	AKI(IRI)	up
23	22123256	Kidney Blood Press Res	Upregulation of microRNA-210 regulates renal angiogenesis mediated by activation of VEGF signaling pathway under ischemia perfusion injury in vivo and in vitro	Kidney Blood Press Res. 2012;35(3):182-91	2012	M1-8	T, in-vitro	Mouse	AKI(IRI)	up
23	22123256	Kidney Blood Press Res	Upregulation of microRNA-210 regulates renal angiogenesis mediated by activation of VEGF signaling pathway under ischemia perfusion injury in vivo and in vitro	Kidney Blood Press Res. 2012;35(3):182-91	2012	877	T, in-vitro	Mouse	AKI(IRI)	up
23	22123256	Kidney Blood Press Res	Upregulation of microRNA-210 regulates renal angiogenesis mediated by activation of VEGF signaling pathway under ischemia perfusion injury in vivo and in vitro	Kidney Blood Press Res. 2012;35(3):182-91	2012	721	T, in-vitro	Mouse	AKI(IRI)	up
23	22123256	Kidney Blood Press Res	Upregulation of microRNA-210 regulates renal angiogenesis mediated by activation of VEGF signaling pathway under ischemia perfusion injury in vivo and in vitro	Kidney Blood Press Res. 2012;35(3):182-91	2012	126-5p	T, in-vitro	Mouse	AKI(IRI)	up
23	22123256	Kidney Blood Press Res	Upregulation of microRNA-210 regulates renal angiogenesis mediated by activation of VEGF signaling pathway under ischemia perfusion injury in vivo and in vitro	Kidney Blood Press Res. 2012;35(3):182-91	2012	290-3p	T, in-vitro	Mouse	AKI(IRI)	up
23	22123256	Kidney Blood Press Res	Upregulation of microRNA-210 regulates renal angiogenesis mediated by activation of VEGF signaling pathway under ischemia perfusion injury in vivo and in vitro	Kidney Blood Press Res. 2012;35(3):182-91	2012	18a	T, in-vitro	Mouse	AKI(IRI)	up
23	22123256	Kidney Blood Press Res	Upregulation of microRNA-210 regulates renal angiogenesis mediated by activation of VEGF signaling pathway under ischemia perfusion injury in vivo and in vitro	Kidney Blood Press Res. 2012;35(3):182-91	2012	671-5p	T, in-vitro	Mouse	AKI(IRI)	up
23	22123256	Kidney Blood Press Res	Upregulation of microRNA-210 regulates renal angiogenesis mediated by activation of VEGF signaling pathway under ischemia perfusion injury in vivo and in vitro	Kidney Blood Press Res. 2012;35(3):182-91	2012	21	T, in-vitro	Mouse	AKI(IRI)	up
23	22123256	Kidney Blood Press Res	Upregulation of microRNA-210 regulates renal angiogenesis mediated by activation of VEGF signaling pathway under ischemia perfusion injury in vivo and in vitro	Kidney Blood Press Res. 2012;35(3):182-91	2012	1892	T, in-vitro	Mouse	AKI(IRI)	up
23	22123256	Kidney Blood Press Res	Upregulation of microRNA-210 regulates renal angiogenesis mediated by activation of VEGF signaling pathway under ischemia perfusion injury in vivo and in vitro	Kidney Blood Press Res. 2012;35(3):182-91	2012	451	T, in-vitro	Mouse	AKI(IRI)	up
23	22123256	Kidney Blood Press Res	Upregulation of microRNA-210 regulates renal angiogenesis mediated by activation of VEGF signaling pathway under ischemia perfusion injury in vivo and in vitro	Kidney Blood Press Res. 2012;35(3):182-91	2012	1894-3p	T, in-vitro	Mouse	AKI(IRI)	up
23	22123256	Kidney Blood Press Res	Upregulation of microRNA-210 regulates renal angiogenesis mediated by activation of VEGF signaling pathway under ischemia perfusion injury in vivo and in vitro	Kidney Blood Press Res. 2012;35(3):182-91	2012	705	T, in-vitro	Mouse	AKI(IRI)	up
23	22123256	Kidney Blood Press Res	Upregulation of microRNA-210 regulates renal angiogenesis mediated by activation of VEGF signaling pathway under ischemia perfusion injury in vivo and in vitro	Kidney Blood Press Res. 2012;35(3):182-91	2012	92a	T, in-vitro	Mouse	AKI(IRI)	up
23	22123256	Kidney Blood Press Res	Upregulation of microRNA-210 regulates renal angiogenesis mediated by activation of VEGF signaling pathway under ischemia perfusion injury in vivo and in vitro	Kidney Blood Press Res. 2012;35(3):182-91	2012	680	T, in-vitro	Mouse	AKI(IRI)	up
23	22123256	Kidney Blood Press Res	Upregulation of microRNA-210 regulates renal angiogenesis mediated by activation of VEGF signaling pathway under ischemia perfusion injury in vivo and in vitro	Kidney Blood Press Res. 2012;35(3):182-91	2012	466a-5p	T, in-vitro	Mouse	AKI(IRI)	up
23	22123256	Kidney Blood Press Res	Upregulation of microRNA-210 regulates renal angiogenesis mediated by activation of VEGF signaling pathway under ischemia perfusion injury in vivo and in vitro	Kidney Blood Press Res. 2012;35(3):182-91	2012	188-5p	T, in-vitro	Mouse	AKI(IRI)	up
23	22123256	Kidney Blood Press Res	Upregulation of microRNA-210 regulates renal angiogenesis mediated by activation of VEGF signaling pathway under ischemia perfusion injury in vivo and in vitro	Kidney Blood Press Res. 2012;35(3):182-91	2012	362-5p	T, in-vitro	Mouse	AKI(IRI)	up
23	22123256	Kidney Blood Press Res	Upregulation of microRNA-210 regulates renal angiogenesis mediated by activation of VEGF signaling pathway under ischemia perfusion injury in vivo and in vitro	Kidney Blood Press Res. 2012;35(3):182-91	2012	30c-1	T, in-vitro	Mouse	AKI(IRI)	up
23	22123256	Kidney Blood Press Res	Upregulation of microRNA-210 regulates renal angiogenesis mediated by activation of VEGF signaling pathway under ischemia perfusion injury in vivo and in vitro	Kidney Blood Press Res. 2012;35(3):182-91	2012	29c	T, in-vitro	Mouse	AKI(IRI)	up
23	22123256	Kidney Blood Press Res	Upregulation of microRNA-210 regulates renal angiogenesis mediated by activation of VEGF signaling pathway under ischemia perfusion injury in vivo and in vitro	Kidney Blood Press Res. 2012;35(3):182-91	2012	689	T, in-vitro	Mouse	AKI(IRI)	up
23	22123256	Kidney Blood Press Res	Upregulation of microRNA-210 regulates renal angiogenesis mediated by activation of VEGF signaling pathway under ischemia perfusion injury in vivo and in vitro	Kidney Blood Press Res. 2012;35(3):182-91	2012	19a	T, in-vitro	Mouse	AKI(IRI)	up
23	22123256	Kidney Blood Press Res	Upregulation of microRNA-210 regulates renal angiogenesis mediated by activation of VEGF signaling pathway under ischemia perfusion injury in vivo and in vitro	Kidney Blood Press Res. 2012;35(3):182-91	2012	466f-3p	T, in-vitro	Mouse	AKI(IRI)	down
23	22123256	Kidney Blood Press Res	Upregulation of microRNA-210 regulates renal angiogenesis mediated by activation of VEGF signaling pathway under ischemia perfusion injury in vivo and in vitro	Kidney Blood Press Res. 2012;35(3):182-91	2012	466g	T, in-vitro	Mouse	AKI(IRI)	down
23	22123256	Kidney Blood Press Res	Upregulation of microRNA-210 regulates renal angiogenesis mediated by activation of VEGF signaling pathway under ischemia perfusion injury in vivo and in vitro	Kidney Blood Press Res. 2012;35(3):182-91	2012	669h-3p	T, in-vitro	Mouse	AKI(IRI)	down
23	22123256	Kidney Blood Press Res	Upregulation of microRNA-210 regulates renal angiogenesis mediated by activation of VEGF signaling pathway under ischemia perfusion injury in vivo and in vitro	Kidney Blood Press Res. 2012;35(3):182-91	2012	467b	T, in-vitro	Mouse	AKI(IRI)	down
23	22123256	Kidney Blood Press Res	Upregulation of microRNA-210 regulates renal angiogenesis mediated by activation of VEGF signaling pathway under ischemia perfusion injury in vivo and in vitro	Kidney Blood Press Res. 2012;35(3):182-91	2012	467g	T, in-vitro	Mouse	AKI(IRI)	down
23	22123256	Kidney Blood Press Res	Upregulation of microRNA-210 regulates renal angiogenesis mediated by activation of VEGF signaling pathway under ischemia perfusion injury in vivo and in vitro	Kidney Blood Press Res. 2012;35(3):182-91	2012	346	T, in-vitro	Mouse	AKI(IRI)	down
23	22123256	Kidney Blood Press Res	Upregulation of microRNA-210 regulates renal angiogenesis mediated by activation of VEGF signaling pathway under ischemia perfusion injury in vivo and in vitro	Kidney Blood Press Res. 2012;35(3):182-91	2012	467e	T, in-vitro	Mouse	AKI(IRI)	down
23	22123256	Kidney Blood Press Res	Upregulation of microRNA-210 regulates renal angiogenesis mediated by activation of VEGF signaling pathway under ischemia perfusion injury in vivo and in vitro	Kidney Blood Press Res. 2012;35(3):182-91	2012	669f	T, in-vitro	Mouse	AKI(IRI)	down
23	22123256	Kidney Blood Press Res	Upregulation of microRNA-210 regulates renal angiogenesis mediated by activation of VEGF signaling pathway under ischemia perfusion injury in vivo and in vitro	Kidney Blood Press Res. 2012;35(3):182-91	2012	let-7f	T, in-vitro	Mouse	AKI(IRI)	down
23	22123256	Kidney Blood Press Res	Upregulation of microRNA-210 regulates renal angiogenesis mediated by activation of VEGF signaling pathway under ischemia perfusion injury in vivo and in vitro	Kidney Blood Press Res. 2012;35(3):182-91	2012	207	T, in-vitro	Mouse	AKI(IRI)	down
23	22123256	Kidney Blood Press Res	Upregulation of microRNA-210 regulates renal angiogenesis mediated by activation of VEGF signaling pathway under ischemia perfusion injury in vivo and in vitro	Kidney Blood Press Res. 2012;35(3):182-91	2012	547-3p	T, in-vitro	Mouse	AKI(IRI)	down
23	22123256	Kidney Blood Press Res	Upregulation of microRNA-210 regulates renal angiogenesis mediated by activation of VEGF signaling pathway under ischemia perfusion injury in vivo and in vitro	Kidney Blood Press Res. 2012;35(3):182-91	2012	877	T, in-vitro	Mouse	AKI(IRI)	down
23	22123256	Kidney Blood Press Res	Upregulation of microRNA-210 regulates renal angiogenesis mediated by activation of VEGF signaling pathway under ischemia perfusion injury in vivo and in vitro	Kidney Blood Press Res. 2012;35(3):182-91	2012	450a-3p	T, in-vitro	Mouse	AKI(IRI)	down
23	22123256	Kidney Blood Press Res	Upregulation of microRNA-210 regulates renal angiogenesis mediated by activation of VEGF signaling pathway under ischemia perfusion injury in vivo and in vitro	Kidney Blood Press Res. 2012;35(3):182-91	2012	466i	T, in-vitro	Mouse	AKI(IRI)	down
23	22123256	Kidney Blood Press Res	Upregulation of microRNA-210 regulates renal angiogenesis mediated by activation of VEGF signaling pathway under ischemia perfusion injury in vivo and in vitro	Kidney Blood Press Res. 2012;35(3):182-91	2012	674	T, in-vitro	Mouse	AKI(IRI)	down
23	22123256	Kidney Blood Press Res	Upregulation of microRNA-210 regulates renal angiogenesis mediated by activation of VEGF signaling pathway under ischemia perfusion injury in vivo and in vitro	Kidney Blood Press Res. 2012;35(3):182-91	2012	466c-5p	T, in-vitro	Mouse	AKI(IRI)	down
23	22123256	Kidney Blood Press Res	Upregulation of microRNA-210 regulates renal angiogenesis mediated by activation of VEGF signaling pathway under ischemia perfusion injury in vivo and in vitro	Kidney Blood Press Res. 2012;35(3):182-91	2012	328	T, in-vitro	Mouse	AKI(IRI)	down
23	22123256	Kidney Blood Press Res	Upregulation of microRNA-210 regulates renal angiogenesis mediated by activation of VEGF signaling pathway under ischemia perfusion injury in vivo and in vitro	Kidney Blood Press Res. 2012;35(3):182-91	2012	718	T, in-vitro	Mouse	AKI(IRI)	down
23	22123256	Kidney Blood Press Res	Upregulation of microRNA-210 regulates renal angiogenesis mediated by activation of VEGF signaling pathway under ischemia perfusion injury in vivo and in vitro	Kidney Blood Press Res. 2012;35(3):182-91	2012	212	T, in-vitro	Mouse	AKI(IRI)	down
23	22123256	Kidney Blood Press Res	Upregulation of microRNA-210 regulates renal angiogenesis mediated by activation of VEGF signaling pathway under ischemia perfusion injury in vivo and in vitro	Kidney Blood Press Res. 2012;35(3):182-91	2012	805	T, in-vitro	Mouse	AKI(IRI)	down
23	22123256	Kidney Blood Press Res	Upregulation of microRNA-210 regulates renal angiogenesis mediated by activation of VEGF signaling pathway under ischemia perfusion injury in vivo and in vitro	Kidney Blood Press Res. 2012;35(3):182-91	2012	483	T, in-vitro	Mouse	AKI(IRI)	down
23	22123256	Kidney Blood Press Res	Upregulation of microRNA-210 regulates renal angiogenesis mediated by activation of VEGF signaling pathway under ischemia perfusion injury in vivo and in vitro	Kidney Blood Press Res. 2012;35(3):182-91	2012	181d	T, in-vitro	Mouse	AKI(IRI)	down
23	22123256	Kidney Blood Press Res	Upregulation of microRNA-210 regulates renal angiogenesis mediated by activation of VEGF signaling pathway under ischemia perfusion injury in vivo and in vitro	Kidney Blood Press Res. 2012;35(3):182-91	2012	1196	T, in-vitro	Mouse	AKI(IRI)	down
23	22123256	Kidney Blood Press Res	Upregulation of microRNA-210 regulates renal angiogenesis mediated by activation of VEGF signaling pathway under ischemia perfusion injury in vivo and in vitro	Kidney Blood Press Res. 2012;35(3):182-91	2012	875-5p	T, in-vitro	Mouse	AKI(IRI)	down
23	22123256	Kidney Blood Press Res	Upregulation of microRNA-210 regulates renal angiogenesis mediated by activation of VEGF signaling pathway under ischemia perfusion injury in vivo and in vitro	Kidney Blood Press Res. 2012;35(3):182-91	2012	467a	T, in-vitro	Mouse	AKI(IRI)	down
23	22123256	Kidney Blood Press Res	Upregulation of microRNA-210 regulates renal angiogenesis mediated by activation of VEGF signaling pathway under ischemia perfusion injury in vivo and in vitro	Kidney Blood Press Res. 2012;35(3):182-91	2012	m01-2	T, in-vitro	Mouse	AKI(IRI)	down
23	22123256	Kidney Blood Press Res	Upregulation of microRNA-210 regulates renal angiogenesis mediated by activation of VEGF signaling pathway under ischemia perfusion injury in vivo and in vitro	Kidney Blood Press Res. 2012;35(3):182-91	2012	467-f	T, in-vitro	Mouse	AKI(IRI)	down
23	22123256	Kidney Blood Press Res	Upregulation of microRNA-210 regulates renal angiogenesis mediated by activation of VEGF signaling pathway under ischemia perfusion injury in vivo and in vitro	Kidney Blood Press Res. 2012;35(3):182-91	2012	30c	T, in-vitro	Mouse	AKI(IRI)	down
23	22123256	Kidney Blood Press Res	Upregulation of microRNA-210 regulates renal angiogenesis mediated by activation of VEGF signaling pathway under ischemia perfusion injury in vivo and in vitro	Kidney Blood Press Res. 2012;35(3):182-91	2012	1198	T, in-vitro	Mouse	AKI(IRI)	down
23	22123256	Kidney Blood Press Res	Upregulation of microRNA-210 regulates renal angiogenesis mediated by activation of VEGF signaling pathway under ischemia perfusion injury in vivo and in vitro	Kidney Blood Press Res. 2012;35(3):182-91	2012	326	T, in-vitro	Mouse	AKI(IRI)	down
23	22123256	Kidney Blood Press Res	Upregulation of microRNA-210 regulates renal angiogenesis mediated by activation of VEGF signaling pathway under ischemia perfusion injury in vivo and in vitro	Kidney Blood Press Res. 2012;35(3):182-91	2012	200b	T, in-vitro	Mouse	AKI(IRI)	down
23	22123256	Kidney Blood Press Res	Upregulation of microRNA-210 regulates renal angiogenesis mediated by activation of VEGF signaling pathway under ischemia perfusion injury in vivo and in vitro	Kidney Blood Press Res. 2012;35(3):182-91	2012	669a	T, in-vitro	Mouse	AKI(IRI)	down
23	22123256	Kidney Blood Press Res	Upregulation of microRNA-210 regulates renal angiogenesis mediated by activation of VEGF signaling pathway under ischemia perfusion injury in vivo and in vitro	Kidney Blood Press Res. 2012;35(3):182-91	2012	468	T, in-vitro	Mouse	AKI(IRI)	down
23	22123256	Kidney Blood Press Res	Upregulation of microRNA-210 regulates renal angiogenesis mediated by activation of VEGF signaling pathway under ischemia perfusion injury in vivo and in vitro	Kidney Blood Press Res. 2012;35(3):182-91	2012	211	T, in-vitro	Mouse	AKI(IRI)	down
23	22123256	Kidney Blood Press Res	Upregulation of microRNA-210 regulates renal angiogenesis mediated by activation of VEGF signaling pathway under ischemia perfusion injury in vivo and in vitro	Kidney Blood Press Res. 2012;35(3):182-91	2012	149	T, in-vitro	Mouse	AKI(IRI)	down
23	22123256	Kidney Blood Press Res	Upregulation of microRNA-210 regulates renal angiogenesis mediated by activation of VEGF signaling pathway under ischemia perfusion injury in vivo and in vitro	Kidney Blood Press Res. 2012;35(3):182-91	2012	484	T, in-vitro	Mouse	AKI(IRI)	down
23	22123256	Kidney Blood Press Res	Upregulation of microRNA-210 regulates renal angiogenesis mediated by activation of VEGF signaling pathway under ischemia perfusion injury in vivo and in vitro	Kidney Blood Press Res. 2012;35(3):182-91	2012	197	T, in-vitro	Mouse	AKI(IRI)	down
23	22123256	Kidney Blood Press Res	Upregulation of microRNA-210 regulates renal angiogenesis mediated by activation of VEGF signaling pathway under ischemia perfusion injury in vivo and in vitro	Kidney Blood Press Res. 2012;35(3):182-91	2012	320	T, in-vitro	Mouse	AKI(IRI)	down
23	22123256	Kidney Blood Press Res	Upregulation of microRNA-210 regulates renal angiogenesis mediated by activation of VEGF signaling pathway under ischemia perfusion injury in vivo and in vitro	Kidney Blood Press Res. 2012;35(3):182-91	2012	1187	T, in-vitro	Mouse	AKI(IRI)	down
23	22123256	Kidney Blood Press Res	Upregulation of microRNA-210 regulates renal angiogenesis mediated by activation of VEGF signaling pathway under ischemia perfusion injury in vivo and in vitro	Kidney Blood Press Res. 2012;35(3):182-91	2012	M1-2	T, in-vitro	Mouse	AKI(IRI)	down
24	22260784	J Cell Mol Med	MicroRNA-24 regulates cardiac fibrosis after myocardial infarction	J Cell Mol Med. 2012 Sep;16(9):2150-60	2012	24	T, cardiac fibroblasts	Mouse	AMI	down
25	22495296	Kidney Int	Microvesicles derived from endothelial progenitor cells protect the kidney from ischemia–reperfusion injury by microRNA-dependent reprogramming of resident renal cells	Kidney Int. 2012 Aug;82(4):412-27	2012	126	T, in-vitro	Rat, TEnC and TEpC	AKI(IRI)	up
25	22495296	Kidney Int	Microvesicles derived from endothelial progenitor cells protect the kidney from ischemia–reperfusion injury by microRNA-dependent reprogramming of resident renal cells	Kidney Int. 2012 Aug;82(4):412-27	2012	296	T, in-vitro	Rat, TEnC and TEpC	AKI(IRI)	up
26	22705808	Toxicol Sci	Expression, circulation, and excretion profile of microRNA-21, -155, and -18a following acute kidney injury	Toxicol Sci. 2012 Oct;129(2):256-67	2012	21	T, B, U	Rat, Human	AKI(IRI, gentamicin)	up(rat kidney, AKI patient urine), down(rat blood, rat urine)
26	22705808	Toxicol Sci	Expression, circulation, and excretion profile of microRNA-21, -155, and -18a following acute kidney injury	Toxicol Sci. 2012 Oct;129(2):256-67	2012	155	T, B, U	Rat, Human	AKI(IRI, gentamicin)	up(rat kidney), down(rat blood, rat urine, AKI patient urine)
26	22705808	Toxicol Sci	Expression, circulation, and excretion profile of microRNA-21, -155, and -18a following acute kidney injury	Toxicol Sci. 2012 Oct;129(2):256-67	2012	18a	T, B, U	Rat, Human	AKI(IRI, gentamicin)	up(rat kidney)
27	22719221	Int J Biol Sci	Human Circulating MicroRNA-1 and MicroRNA-126 as Potential Novel Indicators for Acute Myocardial Infarction	Int J Biol Sci. 2012;8(6):811-8	2012	126	Plasma	Human	AMI	up
28	22785173	Kidney Int	Delayed ischemic preconditioning contributes to renal protection by upregulation of miR-21	Kidney Int. 2012 Dec;82(11):1167-75	2012	21	T	Mouse	AKI(IRI)	up
28	22785173	Kidney Int	Delayed ischemic preconditioning contributes to renal protection by upregulation of miR-21	Kidney Int. 2012 Dec;82(11):1167-75	2012	320	T	Mouse	AKI(IRI)	up
28	22785173	Kidney Int	Delayed ischemic preconditioning contributes to renal protection by upregulation of miR-21	Kidney Int. 2012 Dec;82(11):1167-75	2012	214	T	Mouse	AKI(IRI)	up
28	22785173	Kidney Int	Delayed ischemic preconditioning contributes to renal protection by upregulation of miR-21	Kidney Int. 2012 Dec;82(11):1167-75	2012	let-7e	T	Mouse	AKI(IRI)	up
29	22813605	J Am Coll Cardiol	Prospective study on circulating MicroRNAs and risk of myocardial infarction	J Am Coll Cardiol. 2012 Jul 24;60(4):290-9	2012	126	Plasma	Human	AMI	up
29	22813605	J Am Coll Cardiol	Prospective study on circulating MicroRNAs and risk of myocardial infarction	J Am Coll Cardiol. 2012 Jul 24;60(4):290-9	2012	21	Plasma	Human	AMI	up
30	22859986	PLoS One	Downregulation of miR-205 modulates cell susceptibility to oxidative and endoplasmic reticulum stresses in renal tubular cells	PLoS One. 2012;7(7):e41462	2012	205	In-vitro	HK-2 cell	AKI(oxidative stress, ER stress)	down(oxidative stress, ER stress)
31	22962609	PLoS One	miR-127 protects proximal tubule cells against ischemia/reperfusion: identification of kinesin family member 3B as miR-127 target	PLoS One. 2012;7(9):e44305	2012	127	T, in-vitro	Rat, NRK-52E cells, HK-2 cell	AKI(IRI)	up
32	22995291	Biochem Biophys Res Commun	A subset of circulating microRNAs are predictive for cardiac death after discharge for acute myocardial infarction	Biochem Biophys Res Commun. 2012 Oct 19;427(2):280-4	2012	155	Serum	Human	cardiac death post-AMI	up
33	23066896	BMC Genomics	MicroRNAs and cardiac sarcoplasmic reticulum calcium ATPase-2 in human myocardial infarction: expression and bioinformatic analysis	BMC Genomics. 2012 Oct 15;13:552	2012	320a	T	Human	AMI	up
33	23066896	BMC Genomics	MicroRNAs and cardiac sarcoplasmic reticulum calcium ATPase-2 in human myocardial infarction: expression and bioinformatic analysis	BMC Genomics. 2012 Oct 15;13:552	2012	125a	T	Human	AMI	down
33	23066896	BMC Genomics	MicroRNAs and cardiac sarcoplasmic reticulum calcium ATPase-2 in human myocardial infarction: expression and bioinformatic analysis	BMC Genomics. 2012 Oct 15;13:552	2012	30c	T	Human	AMI	down
33	23066896	BMC Genomics	MicroRNAs and cardiac sarcoplasmic reticulum calcium ATPase-2 in human myocardial infarction: expression and bioinformatic analysis	BMC Genomics. 2012 Oct 15;13:552	2012	let-7g	T	Human	AMI	down
34	23098654	Physiol Res	Induction of microRNA-24 by HIF-1 protects against ischemic injury in rat cardiomyocytes	Physiol Res. 2012;61(6):555-65	2012	24	T, cardiomyocytes	Rat	ischemic cardiac disease	up
35	23160513	J Am Soc Nephrol	MicroRNA-494 reduces ATF3 expression and promotes AKI	J Am Soc Nephrol. 2012 Dec;23(12):2012-23	2012	494	T, U, B	Mouse, Human	AKI(IRI)	up(urine), unchanged(serum of patients)
36	23272089	PLoS One	Urinary microRNA-10a and microRNA-30d serve as novel, sensitive and specific biomarkers for kidney injury	PLoS One. 2012;7(12):e51140	2012	10a	T, U, B	Mouse, Human	AKI(IRI), DM-CKD(STZ), FSGS	up(urine), down(tissue)
36	23272089	PLoS One	Urinary microRNA-10a and microRNA-30d serve as novel, sensitive and specific biomarkers for kidney injury	PLoS One. 2012;7(12):e51140	2012	30d	T, U, B	Mouse, Human	AKI(IRI), DM-CKD(STZ), FSGS	up(urine), down(tissue)
37	23307820	Circ Res	In vivo suppression of microRNA-24 prevents the transition toward decompensated hypertrophy in aortic-constricted mice	Circ Res. 2013 Feb 15;112(4):601-5	2013	24	T	Mouse	decompensated hypertrophy	up
38	23344497	Clin Chem	Increased Serum and Urinary MicroRNAs in Children with Idiopathic Nephrotic Syndrome	Clin Chem. 2013 Apr;59(4):658-66	2013	19b	serum, U	Human	childhood nephrotic syndrome	up
39	23388090	Eur J Heart Fail	Plasma microRNAs serve as biomarkers of therapeutic efficacy and disease progression in hypertension-induced heart failure	Eur J Heart Fail. 2013 Jun;15(6):650-9	2013	16	Plasma	Rat	heart failure	up
40	23443808	Cell Biochem Biophys	Effects of miR-19b overexpression on proliferation, differentiation, apoptosis and Wnt/β-catenin signaling pathway in P19 cell model of cardiac differentiation in vitro	Cell Biochem Biophys. 2013 Jul;66(3):709-22	2013	19b	murine P19 cell	mouse
41	23460909	PLoS One	A Deep Sequencing Approach to Uncover the miRNOME in the Human Heart	PLoS One. 2013;8(2):e57800	2013	24	T	Human	hypertrophic cardiomyopathy	up
41	23460909	PLoS One	A Deep Sequencing Approach to Uncover the miRNOME in the Human Heart	PLoS One. 2013;8(2):e57800	2013	30d	T	Human	hypertrophic cardiomyopathy	up
41	23460909	PLoS One	A Deep Sequencing Approach to Uncover the miRNOME in the Human Heart	PLoS One. 2013;8(2):e57800	2013	23a	T	Human	hypertrophic cardiomyopathy	up
41	23460909	PLoS One	A Deep Sequencing Approach to Uncover the miRNOME in the Human Heart	PLoS One. 2013;8(2):e57800	2013	30c	T	Human	hypertrophic cardiomyopathy	up
41	23460909	PLoS One	A Deep Sequencing Approach to Uncover the miRNOME in the Human Heart	PLoS One. 2013;8(2):e57800	2013	125a	T	Human	hypertrophic cardiomyopathy	up
41	23460909	PLoS One	A Deep Sequencing Approach to Uncover the miRNOME in the Human Heart	PLoS One. 2013;8(2):e57800	2013	145	T	Human	hypertrophic cardiomyopathy	up
41	23460909	PLoS One	A Deep Sequencing Approach to Uncover the miRNOME in the Human Heart	PLoS One. 2013;8(2):e57800	2013	574-3p	T	Human	hypertrophic cardiomyopathy	up
41	23460909	PLoS One	A Deep Sequencing Approach to Uncover the miRNOME in the Human Heart	PLoS One. 2013;8(2):e57800	2013	126	T	Human	hypertrophic cardiomyopathy	up
42	23681145	Anesthesiology	miR-21 contributes to xenon-conferred amelioration of renal ischemia-reperfusion injury in mice	Anesthesiology. 2013 Sep;119(3):621-30	2013	21	T	Mouse	AKI(IRI)	up
43	23696613	Eur J Heart Fail	Circulating microRNAs as candidate markers to distinguish heart failure in breathless patients	Eur J Heart Fail. 2013 Oct;15(10):1138-47	2013	23a	Plasma	Human	heart failure	up
44	23717419	PLoS One	MicroRNA-21 and Risk of Severe Acute Kidney Injury and Poor Outcomes after Adult Cardiac Surgery		2013	21	U, B	Human	AKI	up
45	23727574	Biochem Biophys Res Commun	MicroRNA-214 provokes cardiac hypertrophy via repression of EZH2	Biochem Biophys Res Commun. 2013 Jul 12;436(4):578-84	2013	214	T, in vitro	Rat	cardiac hypertrophy	up
46	23743335	Circ Res	Circulating p53-responsive microRNAs are predictive indicators of heart failure after acute myocardial infarction	Circ Res. 2013 Jul 19;113(3):322-6	2013	192	Serum	Human	heart failure post AMI	up
47	23774796	Molecular Therapy	Local inhibition of microRNA-24 improves reparative angiogenesis and left ventricle remodeling and function in mice with myocardial infarction	Molecular Therapy (2013); 21 7, 1390–1402	2013	24	T, endothelial cells, cardiomyocytes, fibroblasts	Mouse	AMI	up
48	23967079	PLoS One	A panel of 4 microRNAs facilitates the prediction of left ventricular contractility after acute myocardial infarction	PLoS One. 2013 Aug 13;8(8):e70644	2013	16	Plasma	Human	left ventricular contractility post AMI	up
49	23988020	Nucleic Acid Ther	Activation of the miR-17 family and miR-21 during murine kidney ischemia-reperfusion injury	Nucleic Acid Ther. 2013 Oct;23(5):344-54	2013	106a	T	Mouse	AKI(IRI)	up
49	23988020	Nucleic Acid Ther	Activation of the miR-17 family and miR-21 during murine kidney ischemia-reperfusion injury	Nucleic Acid Ther. 2013 Oct;23(5):344-54	2013	17-5p	T	Mouse	AKI(IRI)	up
49	23988020	Nucleic Acid Ther	Activation of the miR-17 family and miR-21 during murine kidney ischemia-reperfusion injury	Nucleic Acid Ther. 2013 Oct;23(5):344-54	2013	21	T	Mouse	AKI(IRI)	up
50	24083979	J Mol Cell Cardiol	MicroRNA transcriptome profiling in cardiac tissue of hypertrophic cardiomyopathy patients with MYBPC3 mutations	J Mol Cell Cardiol. 2013 Dec;65:59-66	2013	204	T	Human	Hypertrophic cardiomyopathy	up
51	24153252	Clin Chem	Human miRNome profiling identifies microRNAs differentially present in the urine after kidney injury	Clin Chem. 2013 Dec;59(12):1742-52	2013	21	U	Human	AKI	up
51	24153252	Clin Chem	Human miRNome profiling identifies microRNAs differentially present in the urine after kidney injury	Clin Chem. 2013 Dec;59(12):1742-52	2013	200c	U	Human	AKI	up
51	24153252	Clin Chem	Human miRNome profiling identifies microRNAs differentially present in the urine after kidney injury	Clin Chem. 2013 Dec;59(12):1742-52	2013	423	U	Human	AKI	up
51	24153252	Clin Chem	Human miRNome profiling identifies microRNAs differentially present in the urine after kidney injury	Clin Chem. 2013 Dec;59(12):1742-52	2013	4640	U	Human	AKI	down
52	24161319	J Am Coll Cardiol	Circulating miR-29a, among other up-regulated microRNAs, is the only biomarker for both hypertrophy and fibrosis in patients with hypertrophic cardiomyopathy	J Am Coll Cardiol. 2014 Mar 11;63(9):920-7	2014	126	Plasma	Human	Hypertrophic Cardiomyopathy	up
52	24161319	J Am Coll Cardiol	Circulating miR-29a, among other up-regulated microRNAs, is the only biomarker for both hypertrophy and fibrosis in patients with hypertrophic cardiomyopathy	J Am Coll Cardiol. 2014 Mar 11;63(9):920-7	2014	21	Plasma	Human	Hypertrophic Cardiomyopathy	up
52	24161319	J Am Coll Cardiol	Circulating miR-29a, among other up-regulated microRNAs, is the only biomarker for both hypertrophy and fibrosis in patients with hypertrophic cardiomyopathy	J Am Coll Cardiol. 2014 Mar 11;63(9):920-7	2014	29a	Plasma	Human	Hypertrophic Cardiomyopathy	up
52	24161319	J Am Coll Cardiol	Circulating miR-29a, among other up-regulated microRNAs, is the only biomarker for both hypertrophy and fibrosis in patients with hypertrophic cardiomyopathy	J Am Coll Cardiol. 2014 Mar 11;63(9):920-7	2014	145	Plasma	Human	Hypertrophic Cardiomyopathy	up
53	24269648	Exp Mol Pathol	MicroRNA-23a is involved in tumor necrosis factor-α induced apoptosis in mesenchymal stem cells and myocardial infarction	Exp Mol Pathol. 2014 Aug;97(1):23-30	2014	23a	T, MSC cell	Rat	AMI	down
54	24296617	Cardiology	Downregulation of microRNA-19b contributes to angiotensin II-induced overexpression of connective tissue growth factor in cardiomyocytes	Cardiology. 2014;127(2):114-20	2014	19b	cardiomyocytes	Rat
55	24358814	F1000Res	The distribution of circulating microRNA and their relation to coronary disease	F1000Res. 2012 Nov 19;1:50	2012	494	Plasma	Human	coronary artery disease	up
56	24376737	PLoS One	miRNAs-19b, -29b-2* and -339-5p show an early and sustained up-regulation in ischemic models of stroke	PLoS One. 2013 Dec 20;8(12):e83717	2013	29b-2*	T	mouse	Stroke	up
56	24376737	PLoS One	miRNAs-19b, -29b-2* and -339-5p show an early and sustained up-regulation in ischemic models of stroke	PLoS One. 2013 Dec 20;8(12):e83717	2013	19b	T	mouse	Stroke	up
57	24553149	Med Sci Monit	Screening plasma miRNAs as biomarkers for renal ischemia-reperfusion injury in rats	Med Sci Monit. 2014 Feb 20;20:283-9	2014	194	B	Rat	AKI(IRI)	up
57	24553149	Med Sci Monit	Screening plasma miRNAs as biomarkers for renal ischemia-reperfusion injury in rats	Med Sci Monit. 2014 Feb 20;20:283-9	2014	192	B	Rat	AKI(IRI)	up
57	24553149	Med Sci Monit	Screening plasma miRNAs as biomarkers for renal ischemia-reperfusion injury in rats	Med Sci Monit. 2014 Feb 20;20:283-9	2014	10a	B	Rat	AKI(IRI)	up
58	24557880	Circ Res	The long noncoding RNA CHRF regulates cardiac hypertrophy by targeting miR-489	Circ Res. 2014 Apr 25;114(9):1377-88	2014	489	T, in vitro	Mouse	cardiac hypertrophy	down
59	24657879	Circ Res	Loss of MicroRNA-155 protects the heart from pathological cardiac hypertrophy	Circ Res. 2014 May 9;114(10):1585-95	2014	155	T, cardiomyocytes	Mouse	cardiac hypertrophy	up
60	24669248	Exp Ther Med	Differential expression of miRNA in rat myocardial tissues under psychological and physical stress	Exp Ther Med. 2014 Apr;7(4):901-906	2014	135a	T	Rat	myocardial ischemia/reperfusion injury	down
61	24727883	Eur Heart J	Assessment of microRNAs in patients with unstable angina pectoris	Eur Heart J. 2014 Aug 14;35(31):2106-14	2014	210	Serum	Human	AMI	up
61	24727883	Eur Heart J	Assessment of microRNAs in patients with unstable angina pectoris	Eur Heart J. 2014 Aug 14;35(31):2106-14	2014	140	Serum	Human	AMI	down
61	24727883	Eur Heart J	Assessment of microRNAs in patients with unstable angina pectoris	Eur Heart J. 2014 Aug 14;35(31):2106-14	2014	19b	Serum	Human	AMI	up
62	24759152	Kidney Int	Discovery of an integrative network of microRNAs and transcriptomics changes for acute kidney injury	Kidney International (2014) 86, 943-953	2014	122	T, in-vitro	Mouse, NRK52E cell	AKI(cisplatin)	down
62	24759152	Kidney Int	Discovery of an integrative network of microRNAs and transcriptomics changes for acute kidney injury	Kidney International (2014) 86, 943-953	2014	10b*	T	Mouse	AKI(cisplatin)	down
62	24759152	Kidney Int	Discovery of an integrative network of microRNAs and transcriptomics changes for acute kidney injury	Kidney International (2014) 86, 943-953	2014	30e	T	Mouse	AKI(cisplatin)	down
62	24759152	Kidney Int	Discovery of an integrative network of microRNAs and transcriptomics changes for acute kidney injury	Kidney International (2014) 86, 943-953	2014	193	T	Mouse	AKI(cisplatin)	down
62	24759152	Kidney Int	Discovery of an integrative network of microRNAs and transcriptomics changes for acute kidney injury	Kidney International (2014) 86, 943-953	2014	26a	T	Mouse	AKI(cisplatin)	down
62	24759152	Kidney Int	Discovery of an integrative network of microRNAs and transcriptomics changes for acute kidney injury	Kidney International (2014) 86, 943-953	2014	34a	T, in-vitro	Mouse, NRK52E cell	AKI(cisplatin)	up
62	24759152	Kidney Int	Discovery of an integrative network of microRNAs and transcriptomics changes for acute kidney injury	Kidney International (2014) 86, 943-953	2014	let-7g	T	Mouse	AKI(cisplatin)	up
63	24848278	Sci Rep	Peripheral blood miRNAs as a biomarker for chronic cardiovascular diseases	Sci Rep. 2014 May 22;4:5026	2014	126	Serum	Human	atherosclerosis	down
63	24848278	Sci Rep	Peripheral blood miRNAs as a biomarker for chronic cardiovascular diseases	Sci Rep. 2014 May 22;4:5026	2014	21	Serum	Human	atherosclerosis	up
64	24854275	J Am Soc Nephrol	MicroRNA-24 antagonism prevents renal ischemia reperfusion injury	J Am Soc Nephrol. 2014 Dec;25(12):2717-29	2014	24	T, in-vitro	Mouse, Human, HK-2 cell, HUVEC	AKI(IRI, transplant patient)	up
65	24863737	Toxicology	Identification of urinary miRNA biomarkers for detecting cisplatin-induced proximal tubular injury in rats	Toxicology. 2014 Oct 3;324:158-68	2014	335	T, U	Rat	AKI(cisplatin)	up(urine), down(tissue)
65	24863737	Toxicology	Identification of urinary miRNA biomarkers for detecting cisplatin-induced proximal tubular injury in rats	Toxicology. 2014 Oct 3;324:158-68	2014	378a-5p	T, U	Rat	AKI(cisplatin)	up(urine), down(tissue)
65	24863737	Toxicology	Identification of urinary miRNA biomarkers for detecting cisplatin-induced proximal tubular injury in rats	Toxicology. 2014 Oct 3;324:158-68	2014	183-5p	T, U	Rat	AKI(cisplatin)	up(urine), down(tissue)
65	24863737	Toxicology	Identification of urinary miRNA biomarkers for detecting cisplatin-induced proximal tubular injury in rats	Toxicology. 2014 Oct 3;324:158-68	2014	328a-3p	T, U	Rat	AKI(cisplatin)	up(urine), down(tissue)
65	24863737	Toxicology	Identification of urinary miRNA biomarkers for detecting cisplatin-induced proximal tubular injury in rats	Toxicology. 2014 Oct 3;324:158-68	2014	1839-5p	T, U	Rat	AKI(cisplatin)	up(urine), down(tissue)
65	24863737	Toxicology	Identification of urinary miRNA biomarkers for detecting cisplatin-induced proximal tubular injury in rats	Toxicology. 2014 Oct 3;324:158-68	2014	let-7a-1-3p	T, U	Rat	AKI(cisplatin)	up(urine), down(tissue)
65	24863737	Toxicology	Identification of urinary miRNA biomarkers for detecting cisplatin-induced proximal tubular injury in rats	Toxicology. 2014 Oct 3;324:158-68	2014	93-5p	T, U	Rat	AKI(cisplatin)	up(urine), down(tissue)
65	24863737	Toxicology	Identification of urinary miRNA biomarkers for detecting cisplatin-induced proximal tubular injury in rats	Toxicology. 2014 Oct 3;324:158-68	2014	532-3p	T, U	Rat	AKI(cisplatin)	up(urine), down(tissue)
65	24863737	Toxicology	Identification of urinary miRNA biomarkers for detecting cisplatin-induced proximal tubular injury in rats	Toxicology. 2014 Oct 3;324:158-68	2014	192-5p	T, U	Rat	AKI(cisplatin)	up(urine), down(tissue)
65	24863737	Toxicology	Identification of urinary miRNA biomarkers for detecting cisplatin-induced proximal tubular injury in rats	Toxicology. 2014 Oct 3;324:158-68	2014	20b-5p	T, U	Rat	AKI(cisplatin)	up(urine), down(tissue)
65	24863737	Toxicology	Identification of urinary miRNA biomarkers for detecting cisplatin-induced proximal tubular injury in rats	Toxicology. 2014 Oct 3;324:158-68	2014	17-5p	T, U	Rat	AKI(cisplatin)	up(urine), down(tissue)
65	24863737	Toxicology	Identification of urinary miRNA biomarkers for detecting cisplatin-induced proximal tubular injury in rats	Toxicology. 2014 Oct 3;324:158-68	2014	140-3p	T, U	Rat	AKI(cisplatin)	up(urine), down(tissue)
65	24863737	Toxicology	Identification of urinary miRNA biomarkers for detecting cisplatin-induced proximal tubular injury in rats	Toxicology. 2014 Oct 3;324:158-68	2014	25-3p	T, U	Rat	AKI(cisplatin)	up(urine), down(tissue)
65	24863737	Toxicology	Identification of urinary miRNA biomarkers for detecting cisplatin-induced proximal tubular injury in rats	Toxicology. 2014 Oct 3;324:158-68	2014	340-5p	T, U	Rat	AKI(cisplatin)	up(urine), down(tissue)
65	24863737	Toxicology	Identification of urinary miRNA biomarkers for detecting cisplatin-induced proximal tubular injury in rats	Toxicology. 2014 Oct 3;324:158-68	2014	191a-5p	T, U	Rat	AKI(cisplatin)	up(urine), down(tissue)
65	24863737	Toxicology	Identification of urinary miRNA biomarkers for detecting cisplatin-induced proximal tubular injury in rats	Toxicology. 2014 Oct 3;324:158-68	2014	let-7g-5p	T, U	Rat	AKI(cisplatin)	up(urine), down(tissue)
65	24863737	Toxicology	Identification of urinary miRNA biomarkers for detecting cisplatin-induced proximal tubular injury in rats	Toxicology. 2014 Oct 3;324:158-68	2014	193-5p	T, U	Rat	AKI(cisplatin)	up(urine), down(tissue)
65	24863737	Toxicology	Identification of urinary miRNA biomarkers for detecting cisplatin-induced proximal tubular injury in rats	Toxicology. 2014 Oct 3;324:158-68	2014	218a-5p	T, U	Rat	AKI(cisplatin)	up(urine), down(tissue)
65	24863737	Toxicology	Identification of urinary miRNA biomarkers for detecting cisplatin-induced proximal tubular injury in rats	Toxicology. 2014 Oct 3;324:158-68	2014	7a-1-3p	T, U	Rat	AKI(cisplatin)	up(urine), down(tissue)
65	24863737	Toxicology	Identification of urinary miRNA biomarkers for detecting cisplatin-induced proximal tubular injury in rats	Toxicology. 2014 Oct 3;324:158-68	2014	130b-3p	T, U	Rat	AKI(cisplatin)	up(urine), down(tissue)
65	24863737	Toxicology	Identification of urinary miRNA biomarkers for detecting cisplatin-induced proximal tubular injury in rats	Toxicology. 2014 Oct 3;324:158-68	2014	30a-5p	T, U	Rat	AKI(cisplatin)	up(urine), down(tissue)
65	24863737	Toxicology	Identification of urinary miRNA biomarkers for detecting cisplatin-induced proximal tubular injury in rats	Toxicology. 2014 Oct 3;324:158-68	2014	26b-3p	T, U	Rat	AKI(cisplatin)	up(urine), down(tissue)
65	24863737	Toxicology	Identification of urinary miRNA biomarkers for detecting cisplatin-induced proximal tubular injury in rats	Toxicology. 2014 Oct 3;324:158-68	2014	744-5p	T, U	Rat	AKI(cisplatin)	up(urine), down(tissue)
65	24863737	Toxicology	Identification of urinary miRNA biomarkers for detecting cisplatin-induced proximal tubular injury in rats	Toxicology. 2014 Oct 3;324:158-68	2014	7a-1-3p	T, U	Rat	AKI(cisplatin)	up(urine), down(tissue)
65	24863737	Toxicology	Identification of urinary miRNA biomarkers for detecting cisplatin-induced proximal tubular injury in rats	Toxicology. 2014 Oct 3;324:158-68	2014	320-3p	T, U	Rat	AKI(cisplatin)	up(urine), down(tissue)
66	24880025	Toxicology	Urinary microRNA profiling for identification of biomarkers after cisplatin-induced kidney injury	Toxicology. 2014 Oct 3;324:147-57	2014	15	U	Rat	AKI(cisplatin)	up
66	24880025	Toxicology	Urinary microRNA profiling for identification of biomarkers after cisplatin-induced kidney injury	Toxicology. 2014 Oct 3;324:147-57	2014	16	U	Rat	AKI(cisplatin)	up
66	24880025	Toxicology	Urinary microRNA profiling for identification of biomarkers after cisplatin-induced kidney injury	Toxicology. 2014 Oct 3;324:147-57	2014	20a	U	Rat	AKI(cisplatin)	up
66	24880025	Toxicology	Urinary microRNA profiling for identification of biomarkers after cisplatin-induced kidney injury	Toxicology. 2014 Oct 3;324:147-57	2014	192	U	Rat	AKI(cisplatin)	up
66	24880025	Toxicology	Urinary microRNA profiling for identification of biomarkers after cisplatin-induced kidney injury	Toxicology. 2014 Oct 3;324:147-57	2014	193	U	Rat	AKI(cisplatin)	up
67	24900964	Biomed Res Int	Systemic approach to identify serum microRNAs as potential biomarkers for acute myocardial infarction	Biomed Res Int. 2014;2014:418628	2014	127	Serum	Human	AMI	down
67	24900964	Biomed Res Int	Systemic approach to identify serum microRNAs as potential biomarkers for acute myocardial infarction	Biomed Res Int. 2014;2014:418628	2014	126	Serum	Human	AMI	down
67	24900964	Biomed Res Int	Systemic approach to identify serum microRNAs as potential biomarkers for acute myocardial infarction	Biomed Res Int. 2014;2014:418628	2014	18a	Serum	Human	AMI	down
68	24942259	BMC Genomics	Identification of tubular injury microRNA biomarkers in urine comparison of next-generation sequencing and qPCR-based profiling platforms	BMC Genomics 2014, 15:485	2014	320a	U	Rat	AKI(gentamicin)	up
68	24942259	BMC Genomics	Identification of tubular injury microRNA biomarkers in urine comparison of next-generation sequencing and qPCR-based profiling platforms	BMC Genomics 2014, 15:485	2014	203	U	Rat	AKI(gentamicin)	down
68	24942259	BMC Genomics	Identification of tubular injury microRNA biomarkers in urine comparison of next-generation sequencing and qPCR-based profiling platforms	BMC Genomics 2014, 15:485	2014	let-7d	U	Rat	AKI(gentamicin)	down
69	24998411	J Mol Cell Cardiol	MicroRNA-19b functions as potential anti-thrombotic protector in patients with unstable angina by targeting tissue factor	J Mol Cell Cardiol. 2014 Oct;75:49-57	2014	19b	Plasma, endothelial cells	Human	unstable angina pectoris	up
70	25085702	J Surg Res	Cardiac hypertrophy and dysfunction induced by overexpression of miR-214 in vivo	J Surg Res. 2014 Dec;192(2):317-25	2014	214	T	Mouse	cardiac hypertrophy	up
71	25184815	PLoS One	Atherosclerosis-related circulating miRNAs as novel and sensitive predictors for acute myocardial infarction	PLoS One. 2014 Sep 3;9(9):e105734	2014	21	Plasma	Human	AMI	up
72	25244974	J Thromb Thrombolysis	A panel of microRNAs as a new biomarkers for the detection of deep vein thrombosis	J Thromb Thrombolysis. 2015 Feb;39(2):215-21.	2015	532	serum	Human	deep vein thrombosis	up
73	25268616	Int J Mol Sci	The protective effect of microRNA-320 on left ventricular remodeling after myocardial ischemia-reperfusion injury in the rat model	Int J Mol Sci. 2014 Sep 29;15(10):17442-56	2014	320a	T	rat	cardiac ischemia/reperfusion injury	up
74	25322693	Am J Nephrol	MicroRNA-21 Attenuates Renal Ischemia Reperfusion Injury via Targeting Caspase Signaling in Mice	Am J Nephrol. 2014;40(3):215-23	2014	21	T	Mouse	AKI(IRI)	up
75	25341033	Cell Death Dis	MicroRNA-30d regulates cardiomyocyte pyroptosis by directly targeting foxo3a in diabetic cardiomyopathy	Cell Death Dis. 2014 Oct 23;5:e1479	2014	30d	T, cardiomyocytes	Rat (STZ-induced diabetes)	diabetic cardiomyopathy	up
76	25349183	J Am Heart Assoc	MicroRNA expression in circulating microvesicles predicts cardiovascular events in patients with coronary artery disease	J Am Heart Assoc. 2014 Oct 27;3(6):e001249	2014	126	Plasma	Human	coronary artery disease	up
77	25410304	Cell Mol Neurobiol	Identification of circulating microRNAs as potential biomarkers for detecting acute ischemic stroke	Cell Mol Neurobiol. 2015 Apr;35(3):433-47	2015	532	serum	Human	Acute Ischemic Stroke	down
78	25465803	Scand J Clin Lab Invest	Prediction of long-term outcome after acute myocardial infarction using circulating miR-145	Scand J Clin Lab Invest. 2015 Jan;75(1):85-91	2015	145	Blood	Human	post-AMI	up
79	25575606	Mol Cell Biochem	MiR-214 regulates the pathogenesis of patients with coronary artery disease by targeting VEGF	Mol Cell Biochem. 2015 Apr;402(1-2):111-22	2015	214	Plasma	Human	coronary artery disease	up
80	25583328	J Cell Mol Med	Attenuation of microRNA-16 derepresses the cyclins D1, D2 and E1 to provoke cardiomyocyte hypertrophy	J Cell Mol Med. 2015 Mar;19(3):608-19	2015	16	T	Rat	cardiomyocyte hypertrophy	down
81	25587068	J Am Soc Nephrol	MicroRNA-687 Induced by Hypoxia-Inducible Factor-1 Targets Phosphatase and Tensin Homolog in Renal Ischemia-Reperfusion Injury	J Am Soc Nephrol. 2015 Jan 13	2015	687	T, in-vitro	Mouse, BUMPT-306, HEK cell	AKI(IRI)	up
81	25587068	J Am Soc Nephrol	MicroRNA-687 Induced by Hypoxia-Inducible Factor-1 Targets Phosphatase and Tensin Homolog in Renal Ischemia-Reperfusion Injury	J Am Soc Nephrol. 2015 Jan 13	2015	123	T	Mouse	AKI(IRI)	up
81	25587068	J Am Soc Nephrol	MicroRNA-687 Induced by Hypoxia-Inducible Factor-1 Targets Phosphatase and Tensin Homolog in Renal Ischemia-Reperfusion Injury	J Am Soc Nephrol. 2015 Jan 13	2015	17-3p	T	Mouse	AKI(IRI)	up
81	25587068	J Am Soc Nephrol	MicroRNA-687 Induced by Hypoxia-Inducible Factor-1 Targets Phosphatase and Tensin Homolog in Renal Ischemia-Reperfusion Injury	J Am Soc Nephrol. 2015 Jan 13	2015	685	T	Mouse	AKI(IRI)	up
81	25587068	J Am Soc Nephrol	MicroRNA-687 Induced by Hypoxia-Inducible Factor-1 Targets Phosphatase and Tensin Homolog in Renal Ischemia-Reperfusion Injury	J Am Soc Nephrol. 2015 Jan 13	2015	135b	T	Mouse	AKI(IRI)	down
81	25587068	J Am Soc Nephrol	MicroRNA-687 Induced by Hypoxia-Inducible Factor-1 Targets Phosphatase and Tensin Homolog in Renal Ischemia-Reperfusion Injury	J Am Soc Nephrol. 2015 Jan 13	2015	379	T	Mouse	AKI(IRI)	down
81	25587068	J Am Soc Nephrol	MicroRNA-687 Induced by Hypoxia-Inducible Factor-1 Targets Phosphatase and Tensin Homolog in Renal Ischemia-Reperfusion Injury	J Am Soc Nephrol. 2015 Jan 13	2015	127	T	Mouse	AKI(IRI)	down
81	25587068	J Am Soc Nephrol	MicroRNA-687 Induced by Hypoxia-Inducible Factor-1 Targets Phosphatase and Tensin Homolog in Renal Ischemia-Reperfusion Injury	J Am Soc Nephrol. 2015 Jan 13	2015	122	T	Mouse	AKI(IRI)	down
82	25633833	J Mol Cell Cardiol	Deciphering the microRNA signature of pathological cardiac hypertrophy by engineered heart tissue- and sequencing-technology	J Mol Cell Cardiol. 2015 Apr;81:1-9	2015	210	T, engineered heart tissue	Rat	cardiac hypertrophy	up
82	25633833	J Mol Cell Cardiol	Deciphering the microRNA signature of pathological cardiac hypertrophy by engineered heart tissue- and sequencing-technology	J Mol Cell Cardiol. 2015 Apr;81:1-9	2015	21	T, engineered heart tissue	Rat	cardiac hypertrophy	up
82	25633833	J Mol Cell Cardiol	Deciphering the microRNA signature of pathological cardiac hypertrophy by engineered heart tissue- and sequencing-technology	J Mol Cell Cardiol. 2015 Apr;81:1-9	2015	30c	T, engineered heart tissue	Rat	cardiac hypertrophy	down
82	25633833	J Mol Cell Cardiol	Deciphering the microRNA signature of pathological cardiac hypertrophy by engineered heart tissue- and sequencing-technology	J Mol Cell Cardiol. 2015 Apr;81:1-9	2015	140	T, engineered heart tissue	Rat	cardiac hypertrophy	up
83	25656649	J Cell Physiol	MicroRNA-214 Is Upregulated in Heart Failure Patients and Suppresses XBP1-Mediated Endothelial Cells Angiogenesis	J Cell Physiol. 2015 Aug;230(8):1964-73	2015	214	Serum	Human	chronic heart failure	up
84	25656948	Exp Mol Med	MiR-34a, miR-21 and miR-23a as potential biomarkers for coronary artery disease: a pilot microarray study and confirmation in a 32 patient cohort	Exp Mol Med. 2015 Feb 6;47:e138	2015	23a	Plasma, Plasma	Human, mouse	coronary artery disease	up
85	25815108	Oxid Med Cell Longev	Role of circulating miRNAs as biomarkers in idiopathic pulmonary arterial hypertension: possible relevance of miR-23a	Oxid Med Cell Longev. 2015;2015:792846	2015	23a	Serum, HSVPAEC cell	Human	Idiopathic pulmonary hypertension	up
86	25844699	Crit Care Med	Xenon Protects Against Septic Acute Kidney Injury via miR-21 Target Signaling Pathway	Crit Care Med 2015; 43:e250–e259	2015	21	T	Mouse	AKI(LPS)	up
87	25938589	PLoS One	Plasma Levels of microRNA-145 Are Associated with Severity of Coronary Artery Disease	PLoS One. 2015 May 4;10(5):e0123477	2015	145	Plasma	Human	coronary artery disease	down
88	26044724	Eur J Med Res	Clinical impact of circulating miR-26a, miR-191, and miR-208b in plasma of patients with acute myocardial infarction	Eur J Med Res. 2015 Jun 5;20:58	2015	21	Plasma	Human	AMI	up
88	26044724	Eur J Med Res	Clinical impact of circulating miR-26a, miR-191, and miR-208b in plasma of patients with acute myocardial infarction	Eur J Med Res. 2015 Jun 5;20:58	2015	18a	Plasma	Human	AMI	down
89	26079930	PLoS One	A Pilot Study Identifying a Set of microRNAs As Precise Diagnostic Biomarkers of Acute Kidney Injury	PLoS ONE 10(6): e0127175	2015	101-3p	B	Human	AKI	down
89	26079930	PLoS One	A Pilot Study Identifying a Set of microRNAs As Precise Diagnostic Biomarkers of Acute Kidney Injury	PLoS ONE 10(6): e0127175	2015	127-3p	B	Human	AKI	down
89	26079930	PLoS One	A Pilot Study Identifying a Set of microRNAs As Precise Diagnostic Biomarkers of Acute Kidney Injury	PLoS ONE 10(6): e0127175	2015	210-3p	B	Human	AKI	down
89	26079930	PLoS One	A Pilot Study Identifying a Set of microRNAs As Precise Diagnostic Biomarkers of Acute Kidney Injury	PLoS ONE 10(6): e0127175	2015	126-3p	B	Human	AKI	down
89	26079930	PLoS One	A Pilot Study Identifying a Set of microRNAs As Precise Diagnostic Biomarkers of Acute Kidney Injury	PLoS ONE 10(6): e0127175	2015	26b-5p	B	Human	AKI	down
89	26079930	PLoS One	A Pilot Study Identifying a Set of microRNAs As Precise Diagnostic Biomarkers of Acute Kidney Injury	PLoS ONE 10(6): e0127175	2015	29a-3p	B	Human	AKI	down
89	26079930	PLoS One	A Pilot Study Identifying a Set of microRNAs As Precise Diagnostic Biomarkers of Acute Kidney Injury	PLoS ONE 10(6): e0127175	2015	146a-5p	B	Human	AKI	down
89	26079930	PLoS One	A Pilot Study Identifying a Set of microRNAs As Precise Diagnostic Biomarkers of Acute Kidney Injury	PLoS ONE 10(6): e0127175	2015	27a-3p	B	Human	AKI	down
89	26079930	PLoS One	A Pilot Study Identifying a Set of microRNAs As Precise Diagnostic Biomarkers of Acute Kidney Injury	PLoS ONE 10(6): e0127175	2015	93-3p	B	Human	AKI	down
89	26079930	PLoS One	A Pilot Study Identifying a Set of microRNAs As Precise Diagnostic Biomarkers of Acute Kidney Injury	PLoS ONE 10(6): e0127175	2015	10a-5p	B	Human	AKI	down
90	26106607	Biomed Res Int	miRNA Profiles of Tubular Cells: Diagnosis of Kidney Injury	Biomed Res Int. 2015;2015:465479	2015	200a	T, B, U	Human, Rat, Mouse	AKI(contact freezing), early CKD(Dahl salt-sensitive rat with high salt administration)	up(AKI), up(early CKD)
90	26106607	Biomed Res Int	miRNA Profiles of Tubular Cells: Diagnosis of Kidney Injury	Biomed Res Int. 2015;2015:465479	2015	200b	T, B, U	Human, Rat, Mouse	AKI(contact freezing), early CKD(Dahl salt-sensitive rat with high salt administration)	up(AKI)
90	26106607	Biomed Res Int	miRNA Profiles of Tubular Cells: Diagnosis of Kidney Injury	Biomed Res Int. 2015;2015:465479	2015	200c	T, B, U	Human, Rat, Mouse	AKI(contact freezing), early CKD(Dahl salt-sensitive rat with high salt administration)	up(AKI)
90	26106607	Biomed Res Int	miRNA Profiles of Tubular Cells: Diagnosis of Kidney Injury	Biomed Res Int. 2015;2015:465479	2015	194	T, B, U	Human, Rat, Mouse	AKI(contact freezing), early CKD(Dahl salt-sensitive rat with high salt administration)	up(AKI)
90	26106607	Biomed Res Int	miRNA Profiles of Tubular Cells: Diagnosis of Kidney Injury	Biomed Res Int. 2015;2015:465479	2015	192	T, B, U	Human, Rat, Mouse	AKI(contact freezing), early CKD(Dahl salt-sensitive rat with high salt administration)	up(AKI)
91	26165754	Life Sci	MiR-20a-5p mediates hypoxia-induced autophagy by targeting ATG16L1 in ischemic kidney injury	Life Sci. 2015 Sep 1;136:133-41	2015	20a-5p	T, in-vitro	Mouse, HK-2 cell	AKI(IRI)	down
91	26165754	Life Sci	MiR-20a-5p mediates hypoxia-induced autophagy by targeting ATG16L1 in ischemic kidney injury	Life Sci. 2015 Sep 1;136:133-41	2015	20b-5p	T, in-vitro	Mouse, HK-2 cell	AKI(IRI)	down
91	26165754	Life Sci	MiR-20a-5p mediates hypoxia-induced autophagy by targeting ATG16L1 in ischemic kidney injury	Life Sci. 2015 Sep 1;136:133-41	2015	30a-5p	T, in-vitro	Mouse, HK-2 cell	AKI(IRI)	down
91	26165754	Life Sci	MiR-20a-5p mediates hypoxia-induced autophagy by targeting ATG16L1 in ischemic kidney injury	Life Sci. 2015 Sep 1;136:133-41	2015	15b-5p	T, in-vitro	Mouse, HK-2 cell	AKI(IRI)	down
91	26165754	Life Sci	MiR-20a-5p mediates hypoxia-induced autophagy by targeting ATG16L1 in ischemic kidney injury	Life Sci. 2015 Sep 1;136:133-41	2015	125a-5p	T, in-vitro	Mouse, HK-2 cell	AKI(IRI)	down
91	26165754	Life Sci	MiR-20a-5p mediates hypoxia-induced autophagy by targeting ATG16L1 in ischemic kidney injury	Life Sci. 2015 Sep 1;136:133-41	2015	99b	T, in-vitro	Mouse, HK-2 cell	AKI(IRI)	down
91	26165754	Life Sci	MiR-20a-5p mediates hypoxia-induced autophagy by targeting ATG16L1 in ischemic kidney injury	Life Sci. 2015 Sep 1;136:133-41	2015	let-7e	T, in-vitro	Mouse, HK-2 cell	AKI(IRI)	down
91	26165754	Life Sci	MiR-20a-5p mediates hypoxia-induced autophagy by targeting ATG16L1 in ischemic kidney injury	Life Sci. 2015 Sep 1;136:133-41	2015	155-5p	T, in-vitro	Mouse, HK-2 cell	AKI(IRI)	down
92	26178499	Zhonghua Yi Xue Za Zhi	Changes of miRNA-17-5p, miRNA-21 and miRNA-106a level during rat kidney ischemia-reperfusion injury	Zhonghua Yi Xue Za Zhi. 2015 May 19;95(19):1488-92	2015	17-5p	T	Rat	AKI(IRI)	up
92	26178499	Zhonghua Yi Xue Za Zhi	Changes of miRNA-17-5p, miRNA-21 and miRNA-106a level during rat kidney ischemia-reperfusion injury	Zhonghua Yi Xue Za Zhi. 2015 May 19;95(19):1488-92	2015	21	T	Rat	AKI(IRI)	up
92	26178499	Zhonghua Yi Xue Za Zhi	Changes of miRNA-17-5p, miRNA-21 and miRNA-106a level during rat kidney ischemia-reperfusion injury	Zhonghua Yi Xue Za Zhi. 2015 May 19;95(19):1488-92	2015	106a	T	Rat	AKI(IRI)	up
93	26302266	Exp Cell Res	MiR-21 inhibits autophagy by targeting Rab11a in renal ischemia/reperfusion	Exp Cell Res. 2015 Oct 15;338(1):64-9	2015	21	T, in-vitro	Rat, NRK-52E cell	AKI(IRI)	up
94	26337190	Ren Fail	Dysregulated microRNAs involved in contrast-induced acute kidney injury in rat and human	Ren Fail. 2015;37(9):1498-506	2015	30a	T, B	Rat, Human	AKI(contrast)	up(rat tissue, rat blood, patient blood)
94	26337190	Ren Fail	Dysregulated microRNAs involved in contrast-induced acute kidney injury in rat and human	Ren Fail. 2015;37(9):1498-506	2015	30c	T, B	Rat, Human	AKI(contrast)	up(rat tissue, rat blood, patient blood)
94	26337190	Ren Fail	Dysregulated microRNAs involved in contrast-induced acute kidney injury in rat and human	Ren Fail. 2015;37(9):1498-506	2015	30e	T, B	Rat, Human	AKI(contrast)	up(rat tissue, rat blood, patient blood)
94	26337190	Ren Fail	Dysregulated microRNAs involved in contrast-induced acute kidney injury in rat and human	Ren Fail. 2015;37(9):1498-506	2015	320a	T, B	Rat, Human	AKI(contrast)	up(rat tissue, rat blood)
94	26337190	Ren Fail	Dysregulated microRNAs involved in contrast-induced acute kidney injury in rat and human	Ren Fail. 2015;37(9):1498-506	2015	let-7a	T, B	Rat, Human	AKI(contrast)	down(rat tissue, rat blood)
94	26337190	Ren Fail	Dysregulated microRNAs involved in contrast-induced acute kidney injury in rat and human	Ren Fail. 2015;37(9):1498-506	2015	200a	T, B	Rat, Human	AKI(contrast)	down(rat tissue, rat blood)
95	26345695	Eur J Heart Fail	Signature of circulating microRNAs in patients with acute heart failure	Eur J Heart Fail. 2016 Apr;18(4):414-23	2016	18a	Plasma	Human	acute heart failure	down
96	26404540	J Transl Med	Circulating microRNAs as biomarkers for diffuse myocardial fibrosis in patients with hypertrophic cardiomyopathy	J Transl Med. 2015 Sep 24;13:314	2015	21	Plasma	Human	myocardial fibrosis	up
96	26404540	J Transl Med	Circulating microRNAs as biomarkers for diffuse myocardial fibrosis in patients with hypertrophic cardiomyopathy	J Transl Med. 2015 Sep 24;13:314	2015	192	Plasma	Human	myocardial fibrosis	up
96	26404540	J Transl Med	Circulating microRNAs as biomarkers for diffuse myocardial fibrosis in patients with hypertrophic cardiomyopathy	J Transl Med. 2015 Sep 24;13:314	2015	29a	Plasma	Human	myocardial fibrosis	up
96	26404540	J Transl Med	Circulating microRNAs as biomarkers for diffuse myocardial fibrosis in patients with hypertrophic cardiomyopathy	J Transl Med. 2015 Sep 24;13:314	2015	18a	Plasma	Human	myocardial fibrosis	up
96	26404540	J Transl Med	Circulating microRNAs as biomarkers for diffuse myocardial fibrosis in patients with hypertrophic cardiomyopathy	J Transl Med. 2015 Sep 24;13:314	2015	30d	Plasma	Human	myocardial fibrosis	up
96	26404540	J Transl Med	Circulating microRNAs as biomarkers for diffuse myocardial fibrosis in patients with hypertrophic cardiomyopathy	J Transl Med. 2015 Sep 24;13:314	2015	19b	Plasma	Human	myocardial fibrosis	up
97	26432843	Am J Physiol Heart Circ Physiol	MicroRNA-145 repairs infarcted myocardium by accelerating cardiomyocyte autophagy	Am J Physiol Heart Circ Physiol. 2015 Dec 1;309(11):H1813-26	2015	145	T, rat cardiomyoblasts	Rabbit, Rat	increase cardiac autopagy post-MI	down
98	26459935	Sci Rep	The role of miR-19b in the inhibition of endothelial cell apoptosis and its relationship with coronary artery disease	Sci Rep. 2015 Oct 13;5:15132	2015	19b	T, Plasma, HUVEC cell	Human	coronary artery disease	down
99	26481277	Exp Mol Pathol	Differentially expressed microRNAs in kidney biopsies from various subtypes of nephrotic children	Exp Mol Pathol. 2015 Dec;99(3):590-5	2015	19b	T	Human	childhood nephrotic syndrome	up
100	26623032	Biomed Rep	Elevated hsa-miR-99a levels in maternal plasma may indicate congenital heart defects	Biomed Rep. 2015 Nov;3(6):869-873	2015	99a	Plasma	Human	congenital heart defect	up
101	26707937	Toxicol Appl Pharmacol	Application of small RNA sequencing to identify microRNAs in acute kidney injury and fibrosis	Toxicol Appl Pharmacol. 2015 Dec 17. pii: S0041-008X(15)30148-4	2015	21	T, in-vitro	Mouse, Human, HPTEC	AKI(folic acid, IRI, CdCl2, arsenic trioxide, AA, K2Cr2O7, cisplatin), renal fibrosis(UUO)	up(animal only)
101	26707937	Toxicol Appl Pharmacol	Application of small RNA sequencing to identify microRNAs in acute kidney injury and fibrosis	Toxicol Appl Pharmacol. 2015 Dec 17. pii: S0041-008X(15)30148-4	2015	18a-5p	T, in-vitro	Mouse, Human, HPTEC	AKI(folic acid, IRI, CdCl2, arsenic trioxide, AA, K2Cr2O7, cisplatin), renal fibrosis(UUO)	up(animal only)
101	26707937	Toxicol Appl Pharmacol	Application of small RNA sequencing to identify microRNAs in acute kidney injury and fibrosis	Toxicol Appl Pharmacol. 2015 Dec 17. pii: S0041-008X(15)30148-4	2015	132-3p	T, in-vitro	Mouse, Human, HPTEC	AKI(folic acid, IRI, CdCl2, arsenic trioxide, AA, K2Cr2O7, cisplatin), renal fibrosis(UUO)	up(animal only)
101	26707937	Toxicol Appl Pharmacol	Application of small RNA sequencing to identify microRNAs in acute kidney injury and fibrosis	Toxicol Appl Pharmacol. 2015 Dec 17. pii: S0041-008X(15)30148-4	2015	212-3p	T, in-vitro	Mouse, Human, HPTEC	AKI(folic acid, IRI, CdCl2, arsenic trioxide, AA, K2Cr2O7, cisplatin), renal fibrosis(UUO)	up(animal only)
101	26707937	Toxicol Appl Pharmacol	Application of small RNA sequencing to identify microRNAs in acute kidney injury and fibrosis	Toxicol Appl Pharmacol. 2015 Dec 17. pii: S0041-008X(15)30148-4	2015	146b-5p	T, in-vitro	Mouse, Human, HPTEC	AKI(folic acid, IRI, CdCl2, arsenic trioxide, AA, K2Cr2O7, cisplatin), renal fibrosis(UUO)	up(animal only)
102	26807177	Am J Transl Res	Dysregulated expression of microRNAs and mRNAs in myocardial infarction	Am J Transl Res. 2015 Nov 15;7(11):2291-304	2015	210	T	Human, mouse	AMI	up
102	26807177	Am J Transl Res	Dysregulated expression of microRNAs and mRNAs in myocardial infarction	Am J Transl Res. 2015 Nov 15;7(11):2291-304	2015	494	T	Human, mouse	AMI	down
102	26807177	Am J Transl Res	Dysregulated expression of microRNAs and mRNAs in myocardial infarction	Am J Transl Res. 2015 Nov 15;7(11):2291-304	2015	99a	T	Human, mouse	AMI	down
102	26807177	Am J Transl Res	Dysregulated expression of microRNAs and mRNAs in myocardial infarction	Am J Transl Res. 2015 Nov 15;7(11):2291-304	2015	let-7f	T	Human, mouse	AMI	down
102	26807177	Am J Transl Res	Dysregulated expression of microRNAs and mRNAs in myocardial infarction	Am J Transl Res. 2015 Nov 15;7(11):2291-304	2015	451a	T	Human, mouse	AMI	up
103	26875904	Eur Rev Med Pharmacol Sci	Plasma microRNA-21 is a potential diagnostic biomarker of acute myocardial infarction	Eur Rev Med Pharmacol Sci. 2016;20(2):323-9.	2016	21	Plasma	Human	AMI	up
104	26885264	Am J Transl Res	Up-regulation of microRNA-135a protects against myocardial ischemia/reperfusion injury by decreasing TXNIP expression in diabetic mice	Am J Transl Res. 2015 Dec 15;7(12):2661-71	2015	135a	T, in vitro	Mouse	myocardial ischemia/reperfusion injury	down
105	26939053	Cell Physiol Biochem	Circulating MiR-19b-3p, MiR-134-5p and MiR-186-5p are Promising Novel Biomarkers for Early Diagnosis of Acute Myocardial Infarction	Cell Physiol Biochem. 2016;38(3):1015-29	2016	19b	Plasma	Human	AMI	up
106	26940124	Nephrol Dial Transplant	Plasma microRNA-21 for the early prediction of acute kidney injury in patients undergoing major cardiac surgery		2016	21	B	Human	AKI	down
107	26966664	PeerJ	Global miRNA expression is temporally correlated with acute kidney injury in mice	PeerJ. 2016 Feb 25;4:e1729	2016	18a	T	Mouse	AKI(IRI)	up
107	26966664	PeerJ	Global miRNA expression is temporally correlated with acute kidney injury in mice	PeerJ. 2016 Feb 25;4:e1729	2016	34b	T	Mouse	AKI(IRI)	up
107	26966664	PeerJ	Global miRNA expression is temporally correlated with acute kidney injury in mice	PeerJ. 2016 Feb 25;4:e1729	2016	134	T	Mouse	AKI(IRI)	up
107	26966664	PeerJ	Global miRNA expression is temporally correlated with acute kidney injury in mice	PeerJ. 2016 Feb 25;4:e1729	2016	182	T	Mouse	AKI(IRI)	up
107	26966664	PeerJ	Global miRNA expression is temporally correlated with acute kidney injury in mice	PeerJ. 2016 Feb 25;4:e1729	2016	210	T	Mouse	AKI(IRI)	up
107	26966664	PeerJ	Global miRNA expression is temporally correlated with acute kidney injury in mice	PeerJ. 2016 Feb 25;4:e1729	2016	214	T	Mouse	AKI(IRI)	up
108	26973267	Int Heart J	MicroRNA-214 Inhibits Left Ventricular Remodeling in an Acute Myocardial Infarction Rat Model by Suppressing Cellular Apoptosis via the Phosphatase and Tensin Homolog (PTEN)	Int Heart J. 2016;57(2):247-50	2016	214	T	Rat	AMI	up
109	26992639	Gene	MicroRNA-29a-3p attenuates ET-1-induced hypertrophic responses in H9c2 cardiomyocytes	Gene. 2016 Jul 1;585(1):44-50	2016	29a	cardiomyocytes H9c2	Rat	cardiac hypertrophy	down
110	27072074	Eur J Heart Fail	The transcardiac gradient of cardio-microRNAs in the failing heart	Eur J Heart Fail. 2016 Aug;18(8):1000-8	2016	320a	Blood	Human	heart failure	down
110	27072074	Eur J Heart Fail	The transcardiac gradient of cardio-microRNAs in the failing heart	Eur J Heart Fail. 2016 Aug;18(8):1000-8	2016	155	Blood	Human	heart failure	down
110	27072074	Eur J Heart Fail	The transcardiac gradient of cardio-microRNAs in the failing heart	Eur J Heart Fail. 2016 Aug;18(8):1000-8	2016	107	Blood	Human	heart failure	down
110	27072074	Eur J Heart Fail	The transcardiac gradient of cardio-microRNAs in the failing heart	Eur J Heart Fail. 2016 Aug;18(8):1000-8	2016	451a	Blood	Human	heart failure	down
110	27072074	Eur J Heart Fail	The transcardiac gradient of cardio-microRNAs in the failing heart	Eur J Heart Fail. 2016 Aug;18(8):1000-8	2016	16	Blood	Human	heart failure	down
111	27085964	Cardiovasc Ther	MiR-23a Regulates the Vasculogenesis of Coronary Artery Disease by Targeting Epidermal Growth Factor Receptor	Cardiovasc Ther. 2016 Aug;34(4):199-208	2016	23a	Plasma, endothelial progenitor cells	Human	Coronary Artery Disease	up
112	27176713	Mol Med Rep	Diagnostic value of miR-30d-5p and miR-125b-5p in acute myocardial infarction	Mol Med Rep. 2016 Jul;14(1):184-94	2016	30d	Plasma	Human	AMI	up
113	27192016	J Mol Cell Cardiol	Circulating microRNAs predict future fatal myocardial infarction in healthy individuals - The HUNT study	J Mol Cell Cardiol. 2016 Aug;97:162-8	2016	let-7g	Serum	Human	AMI	down
114	27282672	Anatol J Cardiol	Circulating microRNAs in patients with ST-elevation myocardial infarction	Anatol J Cardiol. 2016 Jun;16(6):392-6	2016	30d	Blood	Human	AMI	up
115	27357355	Eur Heart J	Circulating microRNAs strongly predict cardiovascular death in patients with coronary artery disease-results from the large AtheroGene study	Eur Heart J. 2016 Jun 29	2016	210	Serum	Human	acute coronary syndrome and stableangina pectoris	up
115	27357355	Eur Heart J	Circulating microRNAs strongly predict cardiovascular death in patients with coronary artery disease-results from the large AtheroGene study	Eur Heart J. 2016 Jun 29	2016	140	Serum	Human	acute coronary syndrome and stableangina pectoris	up
116	27422986	Am J Physiol Heart Circ Physiol	MicroRNA-140 is elevated and mitofusin-1 is downregulated in the right ventricle of the Sugen5416/hypoxia/normoxia model of pulmonary arterial hypertension	Am J Physiol Heart Circ Physiol. 2016 Sep 1;311(3):H689-98	2016	140	T	Rat	pulmonary arterial hypertension	up
117	27423422	Resuscitation	Circulating microRNAs and sudden cardiac arrest outcomes	Resuscitation. 2016 Sep;106:96-101	2016	205	Plasma	Human	sudden cardiac arrest outcomes	down
117	27423422	Resuscitation	Circulating microRNAs and sudden cardiac arrest outcomes	Resuscitation. 2016 Sep;106:96-101	2016	135a	Plasma	Human	cardiac arrest poor outcome	down
118	27696308	Mol Cell Biochem	MicroRNA-200c modulates DUSP-1 expression in diabetes-induced cardiac hypertrophy	Mol Cell Biochem. 2016 Sep 30	2016	200c	T	Rat	DCM	up
119	27796324	Sci Rep	Myocyte-specific enhancer factor 2C: a novel target gene of miR-214-3p in suppressing angiotensin II-induced cardiomyocyte hypertrophy	Sci Rep. 2016 Oct 31;6:36146	2016	214	T	Human, Mouse	cardiomyocyte hypertrophy	down

## Sheet: Table S2
	Human (AKI)				Murine (AKI)				Human (AMI)			Murine (AMI)			Human (other CVD)			Murine (other CVD)
candidates	blood	urine	tissue		blood	urine	tissue		blood	tissue		blood	tissue		blood	tissue		blood	tissue
let-7f-5p	16						23			102			102
let-7g-5p						65	62,65		113	33
miR-10a-5p	89	36			57	36
miR-16-5p	16					66									110			39,48	80
miR-18a-5p		26			26	26	6,23,26,101,107		67,88						95,96
miR-19b-3p									61105						69,96,98	98			56
miR-21-5p	44106	26,44,51			26	26	10,23,26,28,42,49,74,86,92,93,101		20,29,71,88,103				4		52,63,96				82
miR-23a-3p													53		43,84,85,111	22,41,111		84	1,3,21
miR-24-3p	16		64				64						4,14,17,24,47			41			34,37
miR-29a-3p	89								20						52,96				1109
miR-29b-2-5p																			56
miR-30c-5p	94				94		23,94		12	33						41			82
miR-30d-5p		36				36			112114						96	41			75
miR-92b-3p															23
miR-99a-5p										102			102		100
miR-107															7110
miR-125a-5p							91			33						41
miR-126-3p	89								27,29,67						52,63,76	41
miR-127-3p	89						6,31,81		67
miR-135a-5p															5117				60104
miR-140-3p						65	65		61						8115				82116
miR-145-5p							19		12				4		9,52,78,87	41			97
miR-155-5p		26			26	26	26,91								32110				59
miR-192-5p					57,90	65,66	10,65								46,96
miR-200c-3p		51			90														118
miR-204-5p																13,15,18,41,50
miR-205-5p			30												117
miR-210-3p	16,89						23107		61	102			102		115				82
miR-214-3p							10,28,107						108		79,83	119			45,70,119
miR-320a	16				94	68	23,28,94			32					33110				2,73
miR-324-3p							6
miR-451a							23			102			102		110
miR-489							6												58
miR-494-3p		35								102			102		55				11
miR-532-5p															72,77
miR-574-3p							23									41

## Sheet: Supplementary references
Reference number	PMID	Journal	Title		Year	MiRNA	Target gene
1	15131085	Genes Dev	A combined computational-experimental approach predicts human microRNA targets	Genes Dev. 2004 May 15;18(10):1165-78.	2004	24	MAPK14
2	17906079	Blood	MicroRNA miR-24 inhibits erythropoiesis by targeting activin type I receptor ALK4	Blood. 2008 Jan 15;111(2):588-95.	2008	24	ACVR1B
3	21693609	Invest Ophthalmol Vis Sci	Effect of miR-23 on oxidant-induced injury in human retinal pigment epithelial cells	Invest Ophthalmol Vis Sci. 2011 Aug 9;52(9):6308-14.	2011	23a	FAS
4	21709246	Proc Natl Acad Sci	MiR-23a regulation of X-linked inhibitor of apoptosis (XIAP) contributes to sex differences in the response to cerebral ischemia	Proc Natl Acad Sci U S A. 2011 Jul 12;108(28):11662-7.	2011	23a	XIAP
5	21723890	J Control Release	Development of microRNA-145 for therapeutic application in breast cancer	J Control Release. 2011 Nov 7;155(3):427-34.	2011	145	SMAD2
6	21799743	Plos One	MicroRNA-145 regulates chondrogenic differentiation of mesenchymal stem cells by targeting Sox9	PLoS One. 2011;6(7):e21679.	2011	145	ACVR1B
7	22038739	Cardiovasc Res	Effects of down-regulation of microRNA-23a on TNF-α-induced endothelial cell apoptosis through caspase-dependent pathways	Cardiovasc Res. 2012 Mar 15;93(4):623-32.	2012	23a	CASP7
8	22108519	Br J Cancer	The miR-143/-145 cluster regulates plasminogen activator inhibitor-1 in bladder cancer	Br J Cancer. 2012 Jan 17;106(2):366-74.	2012	145	SERPINE1
9	22653319	Reproduction	Differentially expressed plasma microRNAs in premature ovarian failure patients and the potential regulatory function of mir-23a in granulosa cell apoptosis	Reproduction. 2012 Aug;144(2):235-44.	2012	23a	XIAP
10	22733138	Oncogene	MicroRNA-24 regulates XIAP to reduce the apoptosis threshold in cancer cells	Oncogene. 2013 May 9;32(19):2442-51.	2013	24	XIAP
11	22796494	FEBS Lett	MicroRNA-145 suppresses mouse granulosa cell proliferation by targeting activin receptor IB	FEBS Lett. 2012 Sep 21;586(19):3263-70.	2012	145	ACVR1B
12	23158364	J Dermatol Sci	MiR-23a regulates DNA damage repair and apoptosis in UVB-irradiated HaCaT cells	J Dermatol Sci. 2013 Jan;69(1):68-76.	2013	23a	CASP7
13	23312222	Fertil Steril	MicroRNA miR-145 inhibits proliferation, invasiveness, and stem cell phenotype of an in vitro endometriosis model by targeting multiple cytoskeletal elements and pluripotency factors	Fertil Steril. 2013 Apr;99(5):1346-1355.e5.	2013	145	SERPINE1
14	23632450	J Cyst Fibros	Elevated levels of miR-145 correlate with SMAD3 down-regulation in cystic fibrosis patients	J Cyst Fibros. 2013 Dec;12(6):797-802.	2013	145	SMAD3
15	23804233	J Cell Biochem	MicroRNA-23a modulates tumor necrosis factor-alpha-induced osteoblasts apoptosis by directly targeting Fas	J Cell Biochem. 2013 Dec;114(12):2738-45.	2013	23a	FAS
16	23825366	Arterioscler Thromb Vasc Biol	Myocardin regulates vascular response to injury through miR-24/-29a and platelet-derived growth factor receptor-β	Arterioscler Thromb Vasc Biol. 2013 Oct;33(10):2355-65.	2013	24	PDGFRB
17	23865473	Curr Pharm Des	Anti-miRNA-23a oligonucleotide suppresses glioma cells growth by targeting apoptotic protease activating factor-1	Curr Pharm Des. 2013;19(35):6382-p.	2013	23a	APAF1
18	23986572	Biol Reprod	Expression patterns and regulatory functions of microRNAs during the initiation of primordial follicle development in the neonatal mouse ovary	Biol Reprod. 2013 Nov 27;89(5):126.	2013	145	TGFBR2
19	24232098	Cell Death Dis	MiR-24 affects hair follicle morphogenesis targeting Tcf-3	Cell Death Dis. 2013 Nov 14;4:e922.	2013	24	TCF3
20	24249161	J Cell Biochem	MicroRNA-23a antisense enhances 5-fluorouracil chemosensitivity through APAF-1/caspase-9 apoptotic pathway in colorectal cancer cells	J Cell Biochem. 2014 Apr;115(4):772-84.	2014	23a	APAF1
21	24269648	Exp Mol Pathol	MicroRNA-23a is involved in tumor necrosis factor-α induced apoptosis in mesenchymal stem cells and myocardial infarction	Exp Mol Pathol. 2014 Aug;97(1):23-30.	2014	23a	CASP7
22	24356489	Cell Physiol Biochem	Up-regulated expression of miR-23a/b targeted the pro-apoptotic Fas in radiation-induced thymic lymphoma	Cell Physiol Biochem. 2013;32(6):1729-40.	2013	23a	FAS
23	24651435	Cell Death Dis	MicroRNA-23a/b and microRNA-27a/b suppress Apaf-1 protein and alleviate hypoxia-induced neuronal apoptosis	Cell Death Dis. 2014 Mar 20;5:e1132 .	2014	23a	APAF1
24	24841240	Mol Med Rep	Identification of miRNA-21 and miRNA-24 in plasma as potential early stage markers of acute cerebral infarction	Mol Med Rep. 2014 Aug;10(2):971-6.	2014	24	XIAP
25	24992592	Int J Mol Sci	The involvement of miR-23a/APAF1 regulation axis in colorectal cancer	Int J Mol Sci. 2014 Jul 2;15(7):11713-29 .	2014	23a	APAF1
26	25323858	Circ Res	MicroRNA miR145 regulates TGFBR2 expression and matrix synthesis in vascular smooth muscle cells	Circ Res. 2015 Jan 2;116(1):23-34.	2015	145	TGFBR2
27	25578496	Tumour Biol	MiR-145 inhibits invasion and metastasis by directly targeting Smad3 in nasopharyngeal cancer	Tumour Biol. 2015 Jun;36(6):4123-31.	2015	145	SMAD3
28	25701323	Dig Dis Sci	Oncogenic miR-23a in Pancreatic Ductal Adenocarcinogenesis Via Inhibiting APAF1	Dig Dis Sci. 2015 Jul;60(7):2000-8.	2015	23a	APAF1
29	25704091	Biochem Biophys Res Commun	Peroxisome proliferator-activated receptor-γ (PPAR-γ) agonist inhibits collagen synthesis in human hypertrophic scar fibroblasts by targeting Smad3 via miR-145	Biochem Biophys Res Commun. 2015 Mar 27;459(1):49-53.	2015	145	SMAD3
30	25973017	Int J Clin Exp Pathol	MicroRNA-145 suppresses cell migration and invasion by targeting paxillin in human colorectal cancer cells	Int J Clin Exp Pathol. 2015 Feb 1;8(2):1328-40.	2015	145	PXN
31	26068913	Cell Mol Biol	MiR-145 regulates chemoresistance in hepatocellular carcinoma via epithelial mesenchymal transition	Cell Mol Biol (Noisy-le-grand). 2015 May 8;61(3):12-6.	2015	145	SMAD3
32	26106283	Cancer Cell Int	MicroRNA-24 inhibits growth, induces apoptosis, and reverses radioresistance in laryngeal squamous cell carcinoma by targeting X-linked inhibitor of apoptosis protein	Cancer Cell Int. 2015 Jun 17;15:61.	2015	24	XIAP
33	26159387	Cell Physiol Biochem	Investigating the Role of the Posttranscriptional Gene Regulator MiR-24- 3p in the Proliferation, Migration and Apoptosis of Human Arterial Smooth Muscle Cells in Arteriosclerosis Obliterans	Cell Physiol Biochem. 2015;36(4):1359-70.	2015	24	PDGFRB
34	26171041	Oncol Lett	Upregulation of microRNA-23a regulates proliferation and apoptosis by targeting APAF-1 in laryngeal carcinoma	Oncol Lett. 2015 Jul;10(1):410-416.	2015	23a	APAF1
35	26439986	Oncotarget	Estradiol induces apoptosis via activation of miRNA-23a and p53: implication for gender difference in liver cancer development	Oncotarget. 2015 Oct 27;6(33):34941-52.	2015	23a	XIAP
36	26774446	Int J Biochem Cell Biol	MicroRNA-23a inhibits osteogenic differentiation of human bone marrow-derived mesenchymal stem cells by targeting LRP5	Int J Biochem Cell Biol. 2016 Mar;72:55-62.	2016	23a	LRP5
37	27237033	Lung Cancer	MiR-145 and miR-203 represses TGF-β-induced epithelial-mesenchymal transition and invasion by inhibiting SMAD3 in non-small cell lung cancer cells	Lung Cancer. 2016 Jul;97:87-94.	2016	145	SMAD3
38	27239472	Biomed Res Int	MiR-145a-5p Promotes Myoblast Differentiation	Biomed Res Int. 2016;2016:5276271.	2016	145	LRP5
39	27318087	Biochem Biophys Res Commun	MicroRNA-23a-3p promotes the development of osteoarthritis by directly targeting SMAD3 in chondrocytes	Biochem Biophys Res Commun. 2016 Sep 9;478(1):467-73.	2016	23a	SMAD3
40	27388239	Stem Cells Transl Med	Umbilical Cord-Derived Mesenchymal Stem Cell-Derived Exosomal MicroRNAs Suppress Myofibroblast Differentiation by Inhibiting the Transforming Growth Factor-β/SMAD2 Pathway During Wound Healing	Stem Cells Transl Med. 2016 Oct;5(10):1425-1439.	2016	145	SMAD2, TGFBR2
41	27601936	Cancer Cell Int	MicroRNA-23a regulates epithelial-to-mesenchymal transition in endometrial endometrioid adenocarcinoma by targeting SMAD3	Cancer Cell Int. 2016 Sep 5;16(1):67.	2016	23a	SMAD3
42	27898407	Cell Physiol Biochem	Expression Pattern and Regulatory Role of microRNA-23a in Conjugated Linoleic Acids-Induced Apoptosis of Adipocytes	Cell Physiol Biochem. 2016;40(3-4):668-680.	2016	23a	APAF1
